# Supplementary material for: Deciphering the mechanism of glutaredoxin-catalyzed roGFP2 redox sensing reveals a ternary complex with glutathione for protein disulfide reduction
Source: Nat Commun. 2024 Feb 26;15:1733. doi: 10.1038/s41467-024-45808-9 (PMC10897161; doi:10.1038/s41467-024-45808-9)
Supplement: Supplementary file 4 — Supplementary data 1 [file 41467_2024_45808_MOESM4_ESM.xlsx]

## Sheet: Tabelle1
Supplementary Data
Deciphering the mechanism of glutaredoxin-catalyzed roGFP2 redox sensing reveals a ternary complex with glutathione for protein disulfide reduction
Cloning of ROGFP2 constructs for expression in Escherichia coli
Plasmid	Encoded protein	Primers for cloning/mutagenesis
ROGFP2WT/pET28a (ref. 35)	roGFP2WT-LEH6	sense	5′GATCCCATGGCTAGCGAGTTC3′
		antisense	5′GATCCTCGAGTTTATACAATTCATCCATACCCAATG3′
ROGFP2C151S/pET28a	roGFP2C151S-LEH6	sense	5′GGAATACAACTACAACTCCCACAATGTATACATAATGGCC3′
		antisense	5′GGCCATTATGTATACATTGTGGGAGTTGTAGTTGTATTCC3′
ROGFP2C208S/pET28a	roGFP2C208S-LEH6	sense	5′CAACCATTACTTGTCTACCTCCTCAGCTTTATCCAAAGATC3′
		antisense	5′GATCTTTGGATAAAGCTGAGGAGGTAGACAAGTAATGGTTG3′
ROGFP2WT-PFGRXWT/pET45b	MAH6VGTS-roGFP2WT-PfGrxWT	sense	5′GATCGGTACCGCTAGCGAGTTCTCAAAGGG3′
		antisense	5′GATCCCTAGGTCATTAATTAACTAAACCCAATTTTTGTAATC3′
ROGFP2WT-PFGRXC88S/pET45b	MAH6VGTS-roGFP2WT-PfGrxC88S	sense	5′GATCGGTACCGCTAGCGAGTTCTCAAAGGG3′
		antisense	5′GATCCCTAGGTCATTAATTAACTAAACCCAATTTTTGTAATC3′
ROGFP2WT-PFGRXC32S/pET45b	MAH6VGTS-roGFP2-PfGrxC32S	sense	5′GATCGGTACCGCTAGCGAGTTCTCAAAGGG3′
		antisense	5′GATCCCTAGGTCATTAATTAACTAAACCCAATTTTTGTAATC3′
ROGFP2WT-PFGRXC32S/C88S/pET45b	MAH6VGTS-roGFP2-PfGrxC32S/C88S	sense	5′GGATGTTGTTGGTGGTTCTGATGATTTGGTTAAGG3′
		antisense	5′CCTTAACCAAATCATCAGAACCACCAACAACATCC3′
