# Supplementary material for: Deciphering the mechanism of glutaredoxin-catalyzed roGFP2 redox sensing reveals a ternary complex with glutathione for protein disulfide reduction
Source: Nat Commun. 2024 Feb 26;15:1733. doi: 10.1038/s41467-024-45808-9 (PMC10897161; doi:10.1038/s41467-024-45808-9)
Supplement: Supplementary file 6 — Source Data [file 41467_2024_45808_MOESM6_ESM.xlsx]

## Sheet: Figure 2
Source Data Figure 2
Deciphering the mechanism of glutaredoxin-catalyzed roGFP2 redox sensing reveals a ternary complex with glutathione for protein disulfide reduction
Data points panel a)												Data points panel b)													Data points panel c)
	Fluorescence (AU)				Fluorescence (AU)				Fluorescence (AU)				WT Fluorescence (AU)				C151S Fluorescence (AU)				C208S Fluorescence (AU)					WT Fluorescence (AU)		WT Fluorescence (AU)		WT Fluorescence (AU)		WT Fluorescence (AU)		WT Fluorescence (AU)		WT Fluorescence (AU)			C151S Fluorescence (AU)		C151S Fluorescence (AU)		C151S Fluorescence (AU)		C151S Fluorescence (AU)		C151S Fluorescence (AU)		C151S Fluorescence (AU)
wavelength	Wt(SH)2	Wt(S2)		wavelength	C151S(SH)	C151S(SSG)		wavelength	C208S(SH)	C208S(SSG)		Time (s)	484 nm	400 nm		Time (s)	484 nm	400 nm		Time (s)	484 nm	Time (s)	400 nm		Time (s)	1 µM	Time (s)	2 µM	Time (s)	5 µM	Time (s)	10 µM	Time (s)	20 µM	Time (s)	40 µM		Time (s)	1 µM	Time (s)	2 µM	Time (s)	5 µM	Time (s)	10 µM	Time (s)	20 µM	Time (s)	40 µM
600	0.541323	0.542885		600	0.924638	0.879953		600	0.88249	0.920448		0.0015	8.21789	0.709762		0.0015	7.8532	1.22655		0.0015	7.85785	0.0015	1.22908			8.20591	0.0015	8.15778	0.0015	8.1575	0.0015	8.21789	0.0015	8.26301	0.0015	8.21765		0.0015	6.55602	0.0015	6.56697	0.0015	6.5866	0.0015	6.55595	0.0015	6.6293	0.0015	6.63214
599	0.556215	0.558983		599	0.952436	0.905937		599	0.909263	0.947819		0.003	8.29094	0.708857		0.003	7.84564	1.22319		0.003	7.86751	0.003	1.22904		0.003	8.18158	0.003	8.19922	0.003	8.19524	0.003	8.27094	0.003	8.25052	0.003	8.22707		0.003	6.58486	0.003	6.57487	0.003	6.62862	0.003	6.58811	0.003	6.63586	0.003	6.63561
598	0.57336	0.575424		598	0.981134	0.932621		598	0.936318	0.976077		0.0045	8.27195	0.709403		0.0045	7.84044	1.22585		0.0045	7.86075	0.0045	1.22957		0.0045	8.169	0.0045	8.16167	0.0045	8.17155	0.0045	8.27195	0.0045	8.251	0.0045	8.21292		0.0045	6.56989	0.0045	6.54497	0.0045	6.61365	0.0045	6.57514	0.0045	6.64851	0.0045	6.63439
597	0.589541	0.592774		597	1.01046	0.959927		597	0.964202	1.00511		0.006	8.26786	0.710139		0.006	7.8396	1.22417		0.006	7.85782	0.006	1.22965		0.006	8.1712	0.006	8.1728	0.006	8.17458	0.006	8.26786	0.006	8.25809	0.006	8.21758		0.006	6.58324	0.006	6.54893	0.006	6.61612	0.006	6.58327	0.006	6.62724	0.006	6.63356
596	0.606886	0.610069		596	1.0405	0.988511		596	0.992758	1.03469		0.0075	8.26601	0.710018		0.0075	7.8362	1.2239		0.0075	7.85547	0.0075	1.22975		0.0075	8.17365	0.0075	8.17089	0.0075	8.17436	0.0075	8.26601	0.0075	8.26021	0.0075	8.21563		0.0075	6.5735	0.0075	6.5506	0.0075	6.61792	0.0075	6.57297	0.0075	6.62683	0.0075	6.63066
595	0.625637	0.628251		595	1.07157	1.01726		595	1.02245	1.06524		0.009	8.26736	0.710026		0.009	7.83504	1.22218		0.009	7.8558	0.009	1.23034		0.009	8.1743	0.009	8.17283	0.009	8.17234	0.009	8.26736	0.009	8.25687	0.009	8.2146		0.009	6.57953	0.009	6.54838	0.009	6.61862	0.009	6.56561	0.009	6.62058	0.009	6.63761
594	0.64329	0.647408		594	1.10309	1.04706		594	1.05249	1.09647		0.0105	8.26336	0.709424		0.0105	7.83428	1.22098		0.0105	7.85695	0.0105	1.22993		0.0105	8.16828	0.0105	8.17387	0.0105	8.16861	0.0105	8.26336	0.0105	8.25269	0.0105	8.2144		0.0105	6.57295	0.0105	6.55791	0.0105	6.62729	0.0105	6.5893	0.0105	6.62514	0.0105	6.62526
593	0.662847	0.665934		593	1.13532	1.07773		593	1.08325	1.12867		0.012	8.2592	0.709841		0.012	7.83701	1.22303		0.012	7.85716	0.012	1.22995		0.012	8.1741	0.012	8.16907	0.012	8.16786	0.012	8.2592	0.012	8.24827	0.012	8.21133		0.012	6.56467	0.012	6.55378	0.012	6.5997	0.012	6.58503	0.012	6.61393	0.012	6.61889
592	0.680279	0.68521		592	1.1669	1.108		592	1.11364	1.16013		0.0135	8.26476	0.709618		0.0135	7.83455	1.22198		0.0135	7.85514	0.0135	1.23069		0.0135	8.17176	0.0135	8.16516	0.0135	8.16867	0.0135	8.26476	0.0135	8.24593	0.0135	8.21323		0.0135	6.56381	0.0135	6.56269	0.0135	6.61728	0.0135	6.57763	0.0135	6.61213	0.0135	6.61089
591	0.698798	0.704437		591	1.20052	1.13913		591	1.14503	1.1932		0.015	8.26356	0.711177		0.015	7.83101	1.22282		0.015	7.85649	0.015	1.23131		0.015	8.16609	0.015	8.16776	0.015	8.16645	0.015	8.26356	0.015	8.25012	0.015	8.21083		0.015	6.57595	0.015	6.54965	0.015	6.62013	0.015	6.5905	0.015	6.6132	0.015	6.61992
590	0.720665	0.726823		590	1.23832	1.1747		590	1.18033	1.23059		0.0165	8.25908	0.70901		0.0165	7.8321	1.22271		0.0165	7.85397	0.0165	1.23074		0.0165	8.16955	0.0165	8.17561	0.0165	8.15829	0.0165	8.25908	0.0165	8.25022	0.0165	8.20839		0.0165	6.56446	0.0165	6.54688	0.0165	6.60707	0.0165	6.5883	0.0165	6.63283	0.0165	6.60431
589	0.742265	0.746591		589	1.27289	1.20868		589	1.21435	1.26544		0.018	8.25618	0.709606		0.018	7.83259	1.22092		0.018	7.85542	0.018	1.23144		0.018	8.17164	0.018	8.16871	0.018	8.17115	0.018	8.25618	0.018	8.25022	0.018	8.20639		0.018	6.58629	0.018	6.55607	0.018	6.61769	0.018	6.58038	0.018	6.63759	0.018	6.62166
588	0.7609	0.765234		588	1.30401	1.23801		588	1.24436	1.29661		0.0195	8.25381	0.709484		0.0195	7.83388	1.21957		0.0195	7.85661	0.0195	1.23192		0.0195	8.17104	0.0195	8.17078	0.0195	8.16832	0.0195	8.25381	0.0195	8.25021	0.0195	8.20872		0.0195	6.5685	0.0195	6.55767	0.0195	6.61647	0.0195	6.59434	0.0195	6.62881	0.0195	6.6109
587	0.778944	0.783533		587	1.33513	1.26832		587	1.27424	1.32793		0.021	8.26018	0.710414		0.021	7.83285	1.21934		0.021	7.8557	0.021	1.23253		0.021	8.17158	0.021	8.16968	0.021	8.17447	0.021	8.26018	0.021	8.24994	0.021	8.20561		0.021	6.57918	0.021	6.564	0.021	6.63249	0.021	6.5798	0.021	6.63039	0.021	6.59647
586	0.794845	0.798094		586	1.35984	1.29317		586	1.29884	1.35282		0.0225	8.25029	0.709414		0.0225	7.83472	1.21975		0.0225	7.85483	0.0225	1.23186		0.0225	8.16613	0.0225	8.17565	0.0225	8.17435	0.0225	8.25029	0.0225	8.2484	0.0225	8.2015		0.0225	6.57236	0.0225	6.56011	0.0225	6.6196	0.0225	6.57007	0.0225	6.62102	0.0225	6.61645
585	0.80876	0.812467		585	1.3846	1.31565		585	1.32148	1.37734		0.024	8.2667	0.71031		0.024	7.83078	1.21866		0.024	7.85528	0.024	1.23276		0.024	8.17243	0.024	8.17114	0.024	8.17142	0.024	8.2667	0.024	8.24817	0.024	8.20366		0.024	6.58312	0.024	6.55916	0.024	6.60087	0.024	6.57391	0.024	6.62363	0.024	6.61698
584	0.825055	0.827221		584	1.41097	1.3415		584	1.34705	1.40378		0.0255	8.26099	0.709248		0.0255	7.83358	1.21697		0.0255	7.85309	0.0255	1.23258		0.0255	8.17206	0.0255	8.17025	0.0255	8.17291	0.0255	8.26099	0.0255	8.24329	0.0255	8.20029		0.0255	6.57482	0.0255	6.54659	0.0255	6.60756	0.0255	6.58789	0.0255	6.63062	0.0255	6.61094
583	0.840176	0.844369		583	1.43821	1.36695		583	1.37249	1.43081		0.027	8.25589	0.709576		0.027	7.83182	1.21768		0.027	7.8526	0.027	1.23303		0.027	8.17152	0.027	8.16788	0.027	8.1686	0.027	8.25589	0.027	8.24826	0.027	8.20085		0.027	6.56312	0.027	6.5549	0.027	6.61477	0.027	6.57365	0.027	6.6162	0.027	6.61465
582	0.855043	0.858773		582	1.46399	1.39191		582	1.39712	1.45669		0.0285	8.25216	0.709381		0.0285	7.8305	1.2186		0.0285	7.85092	0.0285	1.23254		0.0285	8.17122	0.0285	8.16986	0.0285	8.17422	0.0285	8.25216	0.0285	8.24308	0.0285	8.19525		0.0285	6.57699	0.0285	6.55612	0.0285	6.6204	0.0285	6.5791	0.0285	6.62297	0.0285	6.60908
581	0.870869	0.875137		581	1.49039	1.41744		581	1.42221	1.48297		0.03	8.25108	0.71007		0.03	7.83061	1.21794		0.03	7.84954	0.03	1.23359		0.03	8.17052	0.03	8.16858	0.03	8.16751	0.03	8.25108	0.03	8.23956	0.03	8.1922		0.03	6.56241	0.03	6.54749	0.03	6.60649	0.03	6.58107	0.03	6.60625	0.03	6.60293
580	0.886329	0.889958		580	1.51473	1.44081		580	1.44602	1.50722		0.0315	8.24399	0.711695		0.0315	7.82925	1.21651		0.0315	7.8493	0.0315	1.23312		0.0315	8.16827	0.0315	8.16765	0.0315	8.16816	0.0315	8.24399	0.0315	8.24279	0.0315	8.1925		0.0315	6.57256	0.0315	6.55488	0.0315	6.61764	0.0315	6.57658	0.0315	6.62178	0.0315	6.59395
579	0.902259	0.90548		579	1.5409	1.46567		579	1.47049	1.53315		0.033	8.23163	0.71051		0.033	7.82409	1.21557		0.033	7.84854	0.033	1.2335		0.033	8.16741	0.033	8.15387	0.033	8.16564	0.033	8.23163	0.033	8.2392	0.033	8.18764		0.033	6.56324	0.033	6.53869	0.033	6.60639	0.033	6.56007	0.033	6.61668	0.033	6.58963
578	0.916809	0.919912		578	1.56744	1.49095		578	1.49623	1.55969		0.0345	8.23014	0.711224		0.0345	7.82604	1.21538		0.0345	7.84903	0.0345	1.23375		0.0345	8.16205	0.0345	8.14964	0.0345	8.16506	0.0345	8.23014	0.0345	8.23736	0.0345	8.18464		0.0345	6.55694	0.0345	6.53271	0.0345	6.60581	0.0345	6.58198	0.0345	6.59224	0.0345	6.59093
577	0.933844	0.935956		577	1.59455	1.51793		577	1.52274	1.58684		0.036	8.2199	0.711176		0.036	7.82609	1.21531		0.036	7.84853	0.036	1.2343		0.036	8.16578	0.036	8.13269	0.036	8.15474	0.036	8.2199	0.036	8.23514	0.036	8.18315		0.036	6.56458	0.036	6.54012	0.036	6.59541	0.036	6.55919	0.036	6.5875	0.036	6.59421
576	0.951135	0.954251		576	1.62355	1.54509		576	1.54952	1.61522		0.0375	8.21392	0.711352		0.0375	7.82981	1.217		0.0375	7.84854	0.0375	1.2348		0.0375	8.15977	0.0375	8.1223	0.0375	8.15286	0.0375	8.21392	0.0375	8.2326	0.0375	8.18126		0.0375	6.5569	0.0375	6.53967	0.0375	6.60255	0.0375	6.55869	0.0375	6.59311	0.0375	6.58561
575	0.969867	0.972528		575	1.65405	1.57387		575	1.57842	1.64577		0.039	8.19751	0.712316		0.039	7.82922	1.2153		0.039	7.84777	0.039	1.23408		0.039	8.15762	0.039	8.12914	0.039	8.14625	0.039	8.19751	0.039	8.22893	0.039	8.18455		0.039	6.56935	0.039	6.53039	0.039	6.59928	0.039	6.56014	0.039	6.60304	0.039	6.58972
574	0.989373	0.99291		574	1.68661	1.60456		574	1.60958	1.67794		0.0405	8.19683	0.714095		0.0405	7.83201	1.21455		0.0405	7.84432	0.0405	1.2343		0.0405	8.15585	0.0405	8.12676	0.0405	8.13764	0.0405	8.19683	0.0405	8.22375	0.0405	8.17797		0.0405	6.53834	0.0405	6.54414	0.0405	6.58318	0.0405	6.54464	0.0405	6.58148	0.0405	6.57041
573	1.00881	1.01218		573	1.71969	1.63579		573	1.64083	1.71096		0.042	8.19544	0.71455		0.042	7.82817	1.21432		0.042	7.84623	0.042	1.23447		0.042	8.1513	0.042	8.11826	0.042	8.13645	0.042	8.19544	0.042	8.22282	0.042	8.17855		0.042	6.53531	0.042	6.52271	0.042	6.58333	0.042	6.55104	0.042	6.56446	0.042	6.58353
572	1.02696	1.03143		572	1.75316	1.66805		572	1.67271	1.74431		0.0435	8.18721	0.715383		0.0435	7.83027	1.21525		0.0435	7.84519	0.0435	1.23454		0.0435	8.1509	0.0435	8.1159	0.0435	8.13027	0.0435	8.18721	0.0435	8.21982	0.0435	8.17327		0.0435	6.5347	0.0435	6.53389	0.0435	6.5751	0.0435	6.55623	0.0435	6.57723	0.0435	6.56878
571	1.04542	1.05218		571	1.78719	1.70055		571	1.70567	1.77798		0.045	8.17678	0.716048		0.045	7.82504	1.21388		0.045	7.84267	0.045	1.23488		0.045	8.14261	0.045	8.10646	0.045	8.12868	0.045	8.17678	0.045	8.20971	0.045	8.16924		0.045	6.54543	0.045	6.51726	0.045	6.55788	0.045	6.56192	0.045	6.56332	0.045	6.57675
570	1.06628	1.0708		570	1.82133	1.73363		570	1.73819	1.81182		0.0465	8.17509	0.715751		0.0465	7.8281	1.21463		0.0465	7.84178	0.0465	1.23511		0.0465	8.14686	0.0465	8.10268	0.0465	8.12352	0.0465	8.17509	0.0465	8.19973	0.0465	8.1663		0.0465	6.53967	0.0465	6.52483	0.0465	6.5617	0.0465	6.54416	0.0465	6.55081	0.0465	6.57101
569	1.08817	1.09184		569	1.85603	1.76658		569	1.77123	1.84624		0.048	8.16831	0.716028		0.048	7.82472	1.21202		0.048	7.83822	0.048	1.23544		0.048	8.14508	0.048	8.10301	0.048	8.11691	0.048	8.16831	0.048	8.19601	0.048	8.16347		0.048	6.51813	0.048	6.51127	0.048	6.55221	0.048	6.55033	0.048	6.56689	0.048	6.56474
568	1.10859	1.11154		568	1.89076	1.79958		568	1.80406	1.88061		0.0495	8.1606	0.717245		0.0495	7.82268	1.21218		0.0495	7.83589	0.0495	1.23586		0.0495	8.1475	0.0495	8.10384	0.0495	8.10572	0.0495	8.1606	0.0495	8.18266	0.0495	8.16064		0.0495	6.52418	0.0495	6.52623	0.0495	6.55599	0.0495	6.54776	0.0495	6.54892	0.0495	6.58006
567	1.12817	1.13136		567	1.92575	1.83283		567	1.83759	1.9155		0.051	8.15567	0.71782		0.051	7.82429	1.21154		0.051	7.83371	0.051	1.23562		0.051	8.14243	0.051	8.0932	0.051	8.10452	0.051	8.15567	0.051	8.1717	0.051	8.15909		0.051	6.52613	0.051	6.52325	0.051	6.54367	0.051	6.5455	0.051	6.56456	0.051	6.56685
566	1.15067	1.15398		566	1.96197	1.86705		566	1.87178	1.95078		0.0525	8.15392	0.71794		0.0525	7.82503	1.21192		0.0525	7.83415	0.0525	1.23683		0.0525	8.14084	0.0525	8.08366	0.0525	8.10624	0.0525	8.15392	0.0525	8.16742	0.0525	8.15074		0.0525	6.53839	0.0525	6.51425	0.0525	6.52767	0.0525	6.53739	0.0525	6.54831	0.0525	6.56132
565	1.17343	1.17715		565	2.00046	1.90381		565	1.90901	1.98968		0.054	8.14267	0.718356		0.054	7.82464	1.2133		0.054	7.83354	0.054	1.23668		0.054	8.13293	0.054	8.08481	0.054	8.10481	0.054	8.14267	0.054	8.15481	0.054	8.13595		0.054	6.52115	0.054	6.51933	0.054	6.5388	0.054	6.5391	0.054	6.55519	0.054	6.56875
564	1.19661	1.2017		564	2.04027	1.94153		564	1.94654	2.02906		0.0555	8.14493	0.719359		0.0555	7.81756	1.21163		0.0555	7.8319	0.0555	1.237		0.0555	8.13721	0.0555	8.08696	0.0555	8.10353	0.0555	8.14493	0.0555	8.14954	0.0555	8.13541		0.0555	6.5299	0.0555	6.51258	0.0555	6.51692	0.0555	6.55235	0.0555	6.54476	0.0555	6.54703
563	1.22152	1.22648		563	2.08188	1.98134		563	1.98625	2.07025		0.057	8.13965	0.719391		0.057	7.8169	1.21054		0.057	7.8315	0.057	1.23679		0.057	8.1398	0.057	8.08432	0.057	8.10404	0.057	8.13965	0.057	8.13961	0.057	8.1363		0.057	6.53088	0.057	6.51607	0.057	6.54113	0.057	6.5552	0.057	6.53846	0.057	6.56584
562	1.24745	1.25368		562	2.1246	2.02188		562	2.02683	2.11317		0.0585	8.14335	0.719633		0.0585	7.82058	1.21011		0.0585	7.83011	0.0585	1.23763		0.0585	8.13962	0.0585	8.08492	0.0585	8.10177	0.0585	8.14335	0.0585	8.13072	0.0585	8.14806		0.0585	6.53338	0.0585	6.51674	0.0585	6.5316	0.0585	6.53195	0.0585	6.54615	0.0585	6.56124
561	1.27337	1.2794		561	2.16858	2.06353		561	2.06879	2.15668		0.06	8.13903	0.721378		0.06	7.81984	1.21085		0.06	7.82918	0.06	1.23755		0.06	8.1438	0.06	8.0817	0.06	8.09543	0.06	8.13903	0.06	8.12011	0.06	8.13849		0.06	6.5212	0.06	6.50948	0.06	6.52263	0.06	6.53911	0.06	6.54275	0.06	6.54993
560	1.30054	1.30562		560	2.21462	2.10768		560	2.11256	2.20213		0.0615	8.13713	0.721247		0.0615	7.82011	1.20887		0.0615	7.82841	0.0615	1.23734		0.0615	8.14272	0.0615	8.08307	0.0615	8.09807	0.0615	8.13713	0.0615	8.11805	0.0615	8.1387		0.0615	6.52624	0.0615	6.50186	0.0615	6.53057	0.0615	6.53223	0.0615	6.54001	0.0615	6.55326
559	1.3277	1.33435		559	2.26253	2.15262		559	2.15811	2.24908		0.063	8.1372	0.722249		0.063	7.82187	1.21045		0.063	7.82901	0.063	1.23824		0.063	8.1399	0.063	8.08271	0.063	8.09835	0.063	8.1372	0.063	8.10633	0.063	8.13217		0.063	6.53174	0.063	6.50709	0.063	6.53998	0.063	6.54227	0.063	6.53798	0.063	6.55367
558	1.35862	1.36314		558	2.3127	2.19974		558	2.20603	2.29801		0.0645	8.13688	0.721547		0.0645	7.82212	1.21053		0.0645	7.82647	0.0645	1.23763		0.0645	8.13662	0.0645	8.08357	0.0645	8.0948	0.0645	8.13688	0.0645	8.10168	0.0645	8.1193		0.0645	6.52778	0.0645	6.50293	0.0645	6.52043	0.0645	6.52432	0.0645	6.53148	0.0645	6.54115
557	1.387	1.39503		557	2.3645	2.24886		557	2.25451	2.34948		0.066	8.13377	0.72262		0.066	7.82062	1.20904		0.066	7.82672	0.066	1.23839		0.066	8.13645	0.066	8.08418	0.066	8.09531	0.066	8.13377	0.066	8.09275	0.066	8.10943		0.066	6.52106	0.066	6.5035	0.066	6.52429	0.066	6.5285	0.066	6.52887	0.066	6.54377
556	1.41781	1.42516		556	2.4168	2.29909		556	2.30522	2.40166		0.0675	8.12853	0.721668		0.0675	7.81455	1.20935		0.0675	7.82584	0.0675	1.23842		0.0675	8.13712	0.0675	8.08345	0.0675	8.09409	0.0675	8.12853	0.0675	8.08752	0.0675	8.12323		0.0675	6.52137	0.0675	6.51063	0.0675	6.51382	0.0675	6.52921	0.0675	6.54086	0.0675	6.55125
555	1.45219	1.4592		555	2.47379	2.35309		555	2.35898	2.45859		0.069	8.12349	0.724026		0.069	7.81705	1.20956		0.069	7.82522	0.069	1.23846		0.069	8.13573	0.069	8.07755	0.069	8.08508	0.069	8.12349	0.069	8.07869	0.069	8.11993		0.069	6.52151	0.069	6.5063	0.069	6.51632	0.069	6.54014	0.069	6.52018	0.069	6.54292
554	1.48683	1.49332		554	2.5321	2.40833		554	2.41425	2.51622		0.0705	8.11757	0.723473		0.0705	7.81151	1.20738		0.0705	7.82462	0.0705	1.2387		0.0705	8.13457	0.0705	8.07897	0.0705	8.08555	0.0705	8.11757	0.0705	8.07235	0.0705	8.117		0.0705	6.51865	0.0705	6.51254	0.0705	6.52363	0.0705	6.5326	0.0705	6.51868	0.0705	6.54231
553	1.52569	1.52914		553	2.59276	2.46641		553	2.47233	2.57662		0.072	8.1278	0.722346		0.072	7.8188	1.2079		0.072	7.82469	0.072	1.23927		0.072	8.1363	0.072	8.07461	0.072	8.08588	0.072	8.1278	0.072	8.06693	0.072	8.11065		0.072	6.51599	0.072	6.50444	0.072	6.50383	0.072	6.54122	0.072	6.53255	0.072	6.5337
552	1.56053	1.56915		552	2.65588	2.52628		552	2.53219	2.63926		0.0735	8.12503	0.723465		0.0735	7.81256	1.20683		0.0735	7.82483	0.0735	1.2395		0.0735	8.13476	0.0735	8.07601	0.0735	8.0842	0.0735	8.12503	0.0735	8.06283	0.0735	8.10833		0.0735	6.53231	0.0735	6.49209	0.0735	6.52231	0.0735	6.52263	0.0735	6.52514	0.0735	6.54745
551	1.60031	1.6101		551	2.72245	2.58964		551	2.59596	2.70567		0.075	8.12414	0.724233		0.075	7.81322	1.20615		0.075	7.82403	0.075	1.23927		0.075	8.13293	0.075	8.07995	0.075	8.08324	0.075	8.12414	0.075	8.05969	0.075	8.09773		0.075	6.53284	0.075	6.49454	0.075	6.51291	0.075	6.52672	0.075	6.52306	0.075	6.54015
550	1.64499	1.65244		550	2.79368	2.65739		550	2.66376	2.77613		0.0765	8.12021	0.725232		0.0765	7.81395	1.20694		0.0765	7.82223	0.0765	1.23958		0.0765	8.13563	0.0765	8.07753	0.0765	8.08388	0.0765	8.12021	0.0765	8.05439	0.0765	8.10318		0.0765	6.51278	0.0765	6.51532	0.0765	6.52212	0.0765	6.52326	0.0765	6.53075	0.0765	6.54717
549	1.68966	1.69818		549	2.86873	2.72798		549	2.73425	2.85047		0.078	8.11813	0.725238		0.078	7.81578	1.20686		0.078	7.82104	0.078	1.24073		0.078	8.13347	0.078	8.07736	0.078	8.08201	0.078	8.11813	0.078	8.04549	0.078	8.10203		0.078	6.5246	0.078	6.51155	0.078	6.51388	0.078	6.53247	0.078	6.52394	0.078	6.53965
548	1.73443	1.74606		548	2.94747	2.80285		548	2.80956	2.92843		0.0795	8.11877	0.7265		0.0795	7.81359	1.20765		0.0795	7.82207	0.0795	1.24031		0.0795	8.13712	0.0795	8.07751	0.0795	8.08224	0.0795	8.11877	0.0795	8.04489	0.0795	8.1008		0.0795	6.51252	0.0795	6.50225	0.0795	6.51829	0.0795	6.53952	0.0795	6.52182	0.0795	6.51579
547	1.7874	1.79698		547	3.02894	2.88145		547	2.88862	3.00988		0.081	8.11769	0.725761		0.081	7.81635	1.20505		0.081	7.82172	0.081	1.24089		0.081	8.13779	0.081	8.08251	0.081	8.08385	0.081	8.11769	0.081	8.04144	0.081	8.0899		0.081	6.5142	0.081	6.50848	0.081	6.5127	0.081	6.52682	0.081	6.51985	0.081	6.5355
546	1.83904	1.8483		546	3.11459	2.96279		546	2.96954	3.09511		0.0825	8.11906	0.726302		0.0825	7.81358	1.20572		0.0825	7.82139	0.0825	1.24111		0.0825	8.13625	0.0825	8.08105	0.0825	8.08021	0.0825	8.11906	0.0825	8.03869	0.0825	8.0915		0.0825	6.51591	0.0825	6.499	0.0825	6.4992	0.0825	6.52683	0.0825	6.51741	0.0825	6.52633
545	1.8911	1.90436		545	3.20466	3.04861		545	3.05573	3.1852		0.084	8.11693	0.725437		0.084	7.81529	1.20421		0.084	7.82149	0.084	1.24124		0.084	8.13201	0.084	8.08092	0.084	8.07837	0.084	8.11693	0.084	8.03348	0.084	8.0908		0.084	6.51916	0.084	6.49907	0.084	6.50069	0.084	6.50675	0.084	6.51076	0.084	6.5316
544	1.94434	1.95551		544	3.2938	3.13507		544	3.14249	3.27434		0.0855	8.11718	0.725947		0.0855	7.81367	1.20461		0.0855	7.82049	0.0855	1.24123		0.0855	8.13424	0.0855	8.08029	0.0855	8.08115	0.0855	8.11718	0.0855	8.02634	0.0855	8.08522		0.0855	6.51872	0.0855	6.49917	0.0855	6.5175	0.0855	6.52654	0.0855	6.5204	0.0855	6.51775
543	1.99828	2.01028		543	3.38463	3.22278		543	3.23019	3.36534		0.087	8.11727	0.726717		0.087	7.8166	1.20464		0.087	7.81901	0.087	1.24113		0.087	8.13161	0.087	8.0778	0.087	8.07627	0.087	8.11727	0.087	8.02506	0.087	8.07939		0.087	6.52689	0.087	6.49399	0.087	6.51635	0.087	6.5277	0.087	6.51372	0.087	6.51288
542	2.05071	2.06405		542	3.47336	3.30758		542	3.31591	3.45389		0.0885	8.11558	0.727176		0.0885	7.81166	1.20441		0.0885	7.82082	0.0885	1.2422		0.0885	8.13561	0.0885	8.07787	0.0885	8.07613	0.0885	8.11558	0.0885	8.02116	0.0885	8.07821		0.0885	6.51549	0.0885	6.49632	0.0885	6.5095	0.0885	6.51531	0.0885	6.5065	0.0885	6.51887
541	2.10653	2.12005		541	3.56321	3.39448		541	3.40315	3.54458		0.09	8.11402	0.727423		0.09	7.81211	1.20505		0.09	7.81962	0.09	1.24185		0.09	8.13669	0.09	8.07709	0.09	8.07553	0.09	8.11402	0.09	8.01395	0.09	8.07284		0.09	6.51294	0.09	6.51225	0.09	6.51347	0.09	6.51353	0.09	6.51257	0.09	6.51418
540	2.15918	2.17485		540	3.65426	3.48053		540	3.49028	3.63496		0.0915	8.11047	0.726894		0.0915	7.81128	1.20331		0.0915	7.82067	0.0915	1.24172		0.0915	8.13287	0.0915	8.0768	0.0915	8.07932	0.0915	8.11047	0.0915	7.99703	0.0915	8.07332		0.0915	6.51021	0.0915	6.51301	0.0915	6.51364	0.0915	6.52569	0.0915	6.52483	0.0915	6.50592
539	2.21765	2.23086		539	3.74448	3.56765		539	3.57739	3.72577		0.093	8.11126	0.727305		0.093	7.81243	1.20134		0.093	7.81862	0.093	1.24212		0.093	8.13626	0.093	8.07564	0.093	8.07673	0.093	8.11126	0.093	8.00996	0.093	8.06836		0.093	6.51221	0.093	6.5165	0.093	6.5055	0.093	6.5191	0.093	6.50947	0.093	6.50414
538	2.26775	2.28719		538	3.83386	3.65426		538	3.66387	3.81571		0.0945	8.10971	0.726589		0.0945	7.8092	1.20216		0.0945	7.81853	0.0945	1.24265		0.0945	8.13239	0.0945	8.07374	0.0945	8.07541	0.0945	8.10971	0.0945	8.01206	0.0945	8.06555		0.0945	6.51282	0.0945	6.49923	0.0945	6.50693	0.0945	6.52655	0.0945	6.50252	0.0945	6.51164
537	2.32249	2.33814		537	3.92219	3.73961		537	3.75055	3.90533		0.096	8.10814	0.727921		0.096	7.80979	1.20341		0.096	7.81854	0.096	1.24318		0.096	8.13153	0.096	8.07441	0.096	8.0727	0.096	8.10814	0.096	8.00493	0.096	8.06226		0.096	6.50643	0.096	6.49568	0.096	6.51298	0.096	6.5195	0.096	6.51031	0.096	6.50855
536	2.378	2.3916		536	4.00988	3.82458		536	3.83568	3.99398		0.0975	8.10555	0.72867		0.0975	7.81107	1.20346		0.0975	7.81889	0.0975	1.24396		0.0975	8.13108	0.0975	8.07525	0.0975	8.07238	0.0975	8.10555	0.0975	8.00097	0.0975	8.05661		0.0975	6.51758	0.0975	6.49669	0.0975	6.51005	0.0975	6.52795	0.0975	6.52175	0.0975	6.51229
535	2.42787	2.44071		535	4.09421	3.90494		535	3.917	4.07816		0.099	8.10877	0.729167		0.099	7.81451	1.20313		0.099	7.8191	0.099	1.24358		0.099	8.13128	0.099	8.07614	0.099	8.06769	0.099	8.10877	0.099	8.00006	0.099	8.04896		0.099	6.52233	0.099	6.5074	0.099	6.51654	0.099	6.5354	0.099	6.50352	0.099	6.50948
534	2.47354	2.49143		534	4.17255	3.98164		534	3.99398	4.15799		0.1005	8.10611	0.728264		0.1005	7.81128	1.20131		0.1005	7.81852	0.1005	1.24383		0.1005	8.13208	0.1005	8.07688	0.1005	8.07077	0.1005	8.10611	0.1005	7.99463	0.1005	8.05106		0.1005	6.51358	0.1005	6.49423	0.1005	6.5057	0.1005	6.51476	0.1005	6.50763	0.1005	6.50242
533	2.51606	2.53739		533	4.24393	4.05231		533	4.06512	4.23145		0.102	8.10584	0.729768		0.102	7.80905	1.2007		0.102	7.81883	0.102	1.24426		0.102	8.13262	0.102	8.07452	0.102	8.06789	0.102	8.10584	0.102	7.99021	0.102	8.04759		0.102	6.52404	0.102	6.51037	0.102	6.51207	0.102	6.51997	0.102	6.50954	0.102	6.49726
532	2.55539	2.57825		532	4.30807	4.11532		532	4.12906	4.29806		0.1035	8.10117	0.727774		0.1035	7.81145	1.20063		0.1035	7.81844	0.1035	1.2448		0.1035	8.13032	0.1035	8.07612	0.1035	8.07279	0.1035	8.10117	0.1035	7.98539	0.1035	8.04764		0.1035	6.51843	0.1035	6.50111	0.1035	6.5082	0.1035	6.52926	0.1035	6.49341	0.1035	6.49283
531	2.59323	2.61395		531	4.36465	4.17145		531	4.18573	4.35696		0.105	8.10451	0.729258		0.105	7.81189	1.203		0.105	7.81762	0.105	1.24389		0.105	8.13234	0.105	8.07246	0.105	8.07155	0.105	8.10451	0.105	7.99009	0.105	8.03712		0.105	6.5301	0.105	6.50128	0.105	6.50776	0.105	6.51808	0.105	6.49941	0.105	6.5062
530	2.62194	2.64944		530	4.41066	4.21766		530	4.23271	4.40586		0.1065	8.10155	0.730007		0.1065	7.81511	1.19983		0.1065	7.81695	0.1065	1.24451		0.1065	8.12824	0.1065	8.07354	0.1065	8.07076	0.1065	8.10155	0.1065	7.98176	0.1065	8.0382		0.1065	6.50951	0.1065	6.51096	0.1065	6.49956	0.1065	6.52759	0.1065	6.49729	0.1065	6.48878
529	2.64615	2.67768		529	4.44577	4.25397		529	4.2697	4.4453		0.108	8.10017	0.731817		0.108	7.80567	1.19938		0.108	7.81615	0.108	1.24483		0.108	8.12669	0.108	8.07502	0.108	8.06349	0.108	8.10017	0.108	7.98077	0.108	8.03421		0.108	6.51632	0.108	6.49176	0.108	6.50987	0.108	6.5098	0.108	6.49906	0.108	6.49238
528	2.6596	2.69773		528	4.46828	4.27657		528	4.2937	4.47118		0.1095	8.09522	0.730152		0.1095	7.80971	1.19908		0.1095	7.81733	0.1095	1.24539		0.1095	8.12894	0.1095	8.07331	0.1095	8.0608	0.1095	8.09522	0.1095	7.97335	0.1095	8.03217		0.1095	6.50746	0.1095	6.50419	0.1095	6.49786	0.1095	6.51137	0.1095	6.48966	0.1095	6.49314
527	2.67005	2.71242		527	4.47573	4.28559		527	4.30403	4.48397		0.111	8.096	0.730175		0.111	7.80652	1.20024		0.111	7.81706	0.111	1.2449		0.111	8.13135	0.111	8.07145	0.111	8.06709	0.111	8.096	0.111	7.97508	0.111	8.02765		0.111	6.51031	0.111	6.49722	0.111	6.51725	0.111	6.51127	0.111	6.50469	0.111	6.48756
526	2.67162	2.72354		526	4.46802	4.27975		526	4.30061	4.48287		0.1125	8.09517	0.731831		0.1125	7.81203	1.19878		0.1125	7.81624	0.1125	1.24568		0.1125	8.12998	0.1125	8.07304	0.1125	8.06996	0.1125	8.09517	0.1125	7.97351	0.1125	8.02217		0.1125	6.51263	0.1125	6.49486	0.1125	6.49599	0.1125	6.51326	0.1125	6.49575	0.1125	6.48736
525	2.66075	2.72916		525	4.44378	4.25769		525	4.28099	4.46626		0.114	8.08973	0.731744		0.114	7.80764	1.19996		0.114	7.81598	0.114	1.24594		0.114	8.12382	0.114	8.0672	0.114	8.06414	0.114	8.08973	0.114	7.96869	0.114	8.02295		0.114	6.51994	0.114	6.49179	0.114	6.51022	0.114	6.52693	0.114	6.50196	0.114	6.48505
524	2.64675	2.73808		524	4.40244	4.21855		524	4.24369	4.43411		0.1155	8.09344	0.732514		0.1155	7.80915	1.19995		0.1155	7.81556	0.1155	1.2452		0.1155	8.12334	0.1155	8.07065	0.1155	8.06383	0.1155	8.09344	0.1155	7.96465	0.1155	8.01792		0.1155	6.5187	0.1155	6.50402	0.1155	6.51363	0.1155	6.51762	0.1155	6.49487	0.1155	6.48631
523	2.62183	2.73758		523	4.3436	4.16093		523	4.18837	4.38478		0.117	8.09577	0.73252		0.117	7.81034	1.19583		0.117	7.81481	0.117	1.24666		0.117	8.13446	0.117	8.06766	0.117	8.06435	0.117	8.09577	0.117	7.96362	0.117	8.01327		0.117	6.52067	0.117	6.50932	0.117	6.51182	0.117	6.51818	0.117	6.4965	0.117	6.48131
522	2.58307	2.73007		522	4.26581	4.08438		522	4.11563	4.31954		0.1185	8.09075	0.732151		0.1185	7.80868	1.19813		0.1185	7.81539	0.1185	1.24677		0.1185	8.12937	0.1185	8.07306	0.1185	8.06184	0.1185	8.09075	0.1185	7.96032	0.1185	8.01063		0.1185	6.51624	0.1185	6.5023	0.1185	6.50198	0.1185	6.51477	0.1185	6.49975	0.1185	6.48536
521	2.5418	2.72447		521	4.16712	3.98659		521	4.0216	4.2354		0.12	8.08933	0.733023		0.12	7.809	1.19772		0.12	7.81525	0.12	1.24672		0.12	8.12468	0.12	8.07003	0.12	8.06265	0.12	8.08933	0.12	7.95778	0.12	8.0058		0.12	6.52062	0.12	6.49711	0.12	6.5176	0.12	6.50245	0.12	6.48623	0.12	6.48091
520	2.49397	2.71794		520	4.05355	3.87199		520	3.91135	4.13725		0.1215	8.09008	0.733017		0.1215	7.811	1.19627		0.1215	7.8158	0.1215	1.24707		0.1215	8.12451	0.1215	8.06664	0.1215	8.0625	0.1215	8.09008	0.1215	7.95478	0.1215	8.00632		0.1215	6.50556	0.1215	6.49658	0.1215	6.50398	0.1215	6.5152	0.1215	6.50585	0.1215	6.47294
519	2.4354	2.7132		519	3.9246	3.74011		519	3.78487	4.02541		0.123	8.08862	0.735243		0.123	7.81089	1.19696		0.123	7.81484	0.123	1.24718		0.123	8.12602	0.123	8.06488	0.123	8.06155	0.123	8.08862	0.123	7.94342	0.123	7.99764		0.123	6.5168	0.123	6.51149	0.123	6.50167	0.123	6.51241	0.123	6.49392	0.123	6.47813
518	2.38153	2.71789		518	3.78755	3.59793		518	3.64728	3.90584		0.1245	8.08462	0.7334		0.1245	7.8133	1.19696		0.1245	7.81573	0.1245	1.24737		0.1245	8.12844	0.1245	8.06863	0.1245	8.06462	0.1245	8.08462	0.1245	7.94642	0.1245	7.99722		0.1245	6.52622	0.1245	6.50178	0.1245	6.51376	0.1245	6.50828	0.1245	6.49765	0.1245	6.47348
517	2.32462	2.728		517	3.64233	3.44262		517	3.49797	3.77785		0.126	8.0887	0.734315		0.126	7.80814	1.19617		0.126	7.81402	0.126	1.24755		0.126	8.12721	0.126	8.07378	0.126	8.06122	0.126	8.0887	0.126	7.9483	0.126	7.99197		0.126	6.52106	0.126	6.48579	0.126	6.5046	0.126	6.51231	0.126	6.49097	0.126	6.4717
516	2.27583	2.74534		516	3.49882	3.28871		516	3.35035	3.65146		0.1275	8.08245	0.733715		0.1275	7.81146	1.19662		0.1275	7.81546	0.1275	1.24809		0.1275	8.12878	0.1275	8.07023	0.1275	8.06089	0.1275	8.08245	0.1275	7.94351	0.1275	7.98921		0.1275	6.51662	0.1275	6.51196	0.1275	6.5012	0.1275	6.50262	0.1275	6.48435	0.1275	6.46838
515	2.23265	2.76883		515	3.3638	3.13818		515	3.20611	3.53046		0.129	8.07973	0.736005		0.129	7.81026	1.19581		0.129	7.81487	0.129	1.24837		0.129	8.13082	0.129	8.06919	0.129	8.05713	0.129	8.07973	0.129	7.94323	0.129	7.98383		0.129	6.52874	0.129	6.49513	0.129	6.50378	0.129	6.50182	0.129	6.49058	0.129	6.47411
514	2.20729	2.79889		514	3.24713	3.00092		514	3.0763	3.42225		0.1305	8.07827	0.736434		0.1305	7.80884	1.1958		0.1305	7.81437	0.1305	1.24899		0.1305	8.12484	0.1305	8.06836	0.1305	8.05603	0.1305	8.07827	0.1305	7.94076	0.1305	7.98162		0.1305	6.51378	0.1305	6.49501	0.1305	6.51945	0.1305	6.5051	0.1305	6.4907	0.1305	6.47382
513	2.20701	2.84687		513	3.15405	2.88638		513	2.96775	3.33351		0.132	8.07524	0.736214		0.132	7.811	1.19237		0.132	7.81471	0.132	1.24827		0.132	8.12758	0.132	8.06488	0.132	8.05794	0.132	8.07524	0.132	7.93902	0.132	7.97957		0.132	6.51297	0.132	6.50386	0.132	6.5022	0.132	6.50971	0.132	6.47922	0.132	6.47321
512	2.23131	2.89325		512	3.0973	2.80366		512	2.89079	3.27388		0.1335	8.07624	0.735259		0.1335	7.80967	1.19364		0.1335	7.81348	0.1335	1.24893		0.1335	8.12295	0.1335	8.06545	0.1335	8.05832	0.1335	8.07624	0.1335	7.92899	0.1335	7.97148		0.1335	6.52728	0.1335	6.49263	0.1335	6.51018	0.1335	6.50464	0.1335	6.49576	0.1335	6.46657
511	2.29053	2.96051		511	3.08246	2.76254		511	2.85523	3.24952		0.135	8.07778	0.736452		0.135	7.80871	1.19433		0.135	7.81425	0.135	1.24904		0.135	8.12887	0.135	8.06394	0.135	8.04857	0.135	8.07778	0.135	7.93456	0.135	7.97241		0.135	6.51919	0.135	6.51314	0.135	6.48726	0.135	6.515	0.135	6.4802	0.135	6.46125
510	2.38815	3.0365		510	3.11675	2.76868		510	2.86717	3.26647		0.1365	8.07742	0.735999		0.1365	7.80901	1.1948		0.1365	7.81364	0.1365	1.24894		0.1365	8.12954	0.1365	8.06288	0.1365	8.05093	0.1365	8.07742	0.1365	7.92943	0.1365	7.96395		0.1365	6.52378	0.1365	6.50859	0.1365	6.50471	0.1365	6.51164	0.1365	6.4838	0.1365	6.46298
509	2.53159	3.12161		509	3.20357	2.82809		509	2.93065	3.32892		0.138	8.06999	0.73655		0.138	7.80573	1.19288		0.138	7.81365	0.138	1.24951		0.138	8.12608	0.138	8.06531	0.138	8.05531	0.138	8.06999	0.138	7.92921	0.138	7.96055		0.138	6.5082	0.138	6.49174	0.138	6.49831	0.138	6.50986	0.138	6.48086	0.138	6.46562
508	2.70936	3.21562		508	3.34207	2.94038		508	3.04724	3.43746		0.1395	8.06751	0.737745		0.1395	7.81128	1.19272		0.1395	7.81301	0.1395	1.25024		0.1395	8.12203	0.1395	8.06443	0.1395	8.05293	0.1395	8.06751	0.1395	7.92301	0.1395	7.95856		0.1395	6.53274	0.1395	6.50187	0.1395	6.49541	0.1395	6.50867	0.1395	6.49151	0.1395	6.45013
507	2.93157	3.31121		507	3.53324	3.1055		507	3.21652	3.58944		0.141	8.06647	0.738532		0.141	7.80773	1.19434		0.141	7.81368	0.141	1.24987		0.141	8.12528	0.141	8.06419	0.141	8.05349	0.141	8.06647	0.141	7.92365	0.141	7.95411		0.141	6.51287	0.141	6.51155	0.141	6.49731	0.141	6.50785	0.141	6.48703	0.141	6.46215
506	3.17278	3.39913		506	3.76162	3.31203		506	3.42617	3.77442		0.1425	8.07014	0.738794		0.1425	7.80816	1.19427		0.1425	7.81218	0.1425	1.25044		0.1425	8.12646	0.1425	8.06429	0.1425	8.05632	0.1425	8.07014	0.1425	7.92111	0.1425	7.94965		0.1425	6.51127	0.1425	6.50035	0.1425	6.48195	0.1425	6.49836	0.1425	6.48039	0.1425	6.44407
505	3.44181	3.4898		505	4.02251	3.5552		505	3.67387	3.98628		0.144	8.0696	0.737368		0.144	7.80978	1.1924		0.144	7.81333	0.144	1.25028		0.144	8.12896	0.144	8.06267	0.144	8.05416	0.144	8.0696	0.144	7.91724	0.144	7.94619		0.144	6.51074	0.144	6.497	0.144	6.50131	0.144	6.50722	0.144	6.49458	0.144	6.45581
504	3.72889	3.56496		504	4.30162	3.82214		504	3.94058	4.21376		0.1455	8.06939	0.738561		0.1455	7.80462	1.19288		0.1455	7.81165	0.1455	1.25087		0.1455	8.12538	0.1455	8.06306	0.1455	8.04941	0.1455	8.06939	0.1455	7.91499	0.1455	7.94209		0.1455	6.50734	0.1455	6.49556	0.1455	6.49846	0.1455	6.51056	0.1455	6.46784	0.1455	6.4509
503	4.02817	3.62828		503	4.59202	4.10506		503	4.22387	4.45079		0.147	8.06675	0.738541		0.147	7.8156	1.19297		0.147	7.81032	0.147	1.25072		0.147	8.12736	0.147	8.05963	0.147	8.05513	0.147	8.06675	0.147	7.90983	0.147	7.93912		0.147	6.51935	0.147	6.50813	0.147	6.50643	0.147	6.5016	0.147	6.48151	0.147	6.44929
502	4.32912	3.67513		502	4.88561	4.3974		502	4.51339	4.69019		0.1485	8.06279	0.739511		0.1485	7.81096	1.19206		0.1485	7.81258	0.1485	1.25161		0.1485	8.1263	0.1485	8.06316	0.1485	8.05054	0.1485	8.06279	0.1485	7.91158	0.1485	7.93234		0.1485	6.5111	0.1485	6.49193	0.1485	6.49138	0.1485	6.50656	0.1485	6.46912	0.1485	6.44697
501	4.62686	3.7223		501	5.17824	4.69023		501	4.80427	4.92462		0.15	8.06556	0.740308		0.15	7.80783	1.19178		0.15	7.81138	0.15	1.25163		0.15	8.12806	0.15	8.06197	0.15	8.05358	0.15	8.06556	0.15	7.91032	0.15	7.92857		0.15	6.50325	0.15	6.48846	0.15	6.48391	0.15	6.50712	0.15	6.48187	0.15	6.45258
500	4.93012	3.76082		500	5.47181	4.98723		500	5.09635	5.16133		0.1515	8.06117	0.740979		0.1515	7.8046	1.19001		0.1515	7.81139	0.1515	1.25147		0.1515	8.12385	0.1515	8.05956	0.1515	8.04887	0.1515	8.06117	0.1515	7.90528	0.1515	7.92363		0.1515	6.51532	0.1515	6.49972	0.1515	6.49909	0.1515	6.51002	0.1515	6.47047	0.1515	6.44424
499	5.25623	3.79649		499	5.76898	5.28885		499	5.3927	5.39829		0.153	8.06594	0.741083		0.153	7.81022	1.19238		0.153	7.81032	0.153	1.25099		0.153	8.12407	0.153	8.06048	0.153	8.0498	0.153	8.06594	0.153	7.89872	0.153	7.91946		0.153	6.5148	0.153	6.50477	0.153	6.50102	0.153	6.48909	0.153	6.46894	0.153	6.44305
498	5.59243	3.84358		498	6.08175	5.60633		498	5.70284	5.65124		0.1545	8.06376	0.741576		0.1545	7.80602	1.19159		0.1545	7.80988	0.1545	1.25181		0.1545	8.11897	0.1545	8.05803	0.1545	8.04772	0.1545	8.06376	0.1545	7.89822	0.1545	7.91493		0.1545	6.51764	0.1545	6.48644	0.1545	6.48389	0.1545	6.4964	0.1545	6.47285	0.1545	6.43847
497	5.96285	3.9072		497	6.43318	5.96047		497	6.04499	5.93804		0.156	8.06408	0.741638		0.156	7.80868	1.19199		0.156	7.81045	0.156	1.25207		0.156	8.12534	0.156	8.04546	0.156	8.04569	0.156	8.06408	0.156	7.90215	0.156	7.90932		0.156	6.52045	0.156	6.49182	0.156	6.49875	0.156	6.49176	0.156	6.47438	0.156	6.4334
496	6.35082	3.98861		496	6.81153	6.34485		496	6.41835	6.25145		0.1575	8.05618	0.741804		0.1575	7.80484	1.19047		0.1575	7.81096	0.1575	1.25274		0.1575	8.1207	0.1575	8.05839	0.1575	8.04694	0.1575	8.05618	0.1575	7.89294	0.1575	7.90665		0.1575	6.50105	0.1575	6.49328	0.1575	6.48051	0.1575	6.51112	0.1575	6.47661	0.1575	6.44457
495	6.71895	4.04944		495	7.18982	6.73711		495	6.79417	6.57043		0.159	8.05925	0.743098		0.159	7.80983	1.18989		0.159	7.81014	0.159	1.25171		0.159	8.1264	0.159	8.05916	0.159	8.04343	0.159	8.05925	0.159	7.88766	0.159	7.90406		0.159	6.51789	0.159	6.49686	0.159	6.50028	0.159	6.49306	0.159	6.46613	0.159	6.43486
494	7.02441	4.08165		494	7.51271	7.08873		494	7.12983	6.84735		0.1605	8.05821	0.743446		0.1605	7.80681	1.18868		0.1605	7.80971	0.1605	1.25286		0.1605	8.12446	0.1605	8.05314	0.1605	8.04739	0.1605	8.05821	0.1605	7.88861	0.1605	7.90151		0.1605	6.50947	0.1605	6.49687	0.1605	6.49756	0.1605	6.49891	0.1605	6.48469	0.1605	6.44293
493	7.24098	4.07084		493	7.75116	7.36958		493	7.38991	7.05316		0.162	8.05587	0.743676		0.162	7.80823	1.18887		0.162	7.81035	0.162	1.25347		0.162	8.12545	0.162	8.05022	0.162	8.04739	0.162	8.05587	0.162	7.88603	0.162	7.89582		0.162	6.51645	0.162	6.49284	0.162	6.49611	0.162	6.4891	0.162	6.47598	0.162	6.4284
492	7.33524	4.00644		492	7.86622	7.5351		492	7.53327	7.15121		0.1635	8.0582	0.743686		0.1635	7.80628	1.18996		0.1635	7.8099	0.1635	1.2527		0.1635	8.11688	0.1635	8.05552	0.1635	8.04794	0.1635	8.0582	0.1635	7.88435	0.1635	7.88753		0.1635	6.51856	0.1635	6.50299	0.1635	6.49399	0.1635	6.50218	0.1635	6.46375	0.1635	6.43276
491	7.34123	3.90069		491	7.86883	7.58938		491	7.56345	7.14598		0.165	8.05814	0.743967		0.165	7.80592	1.19096		0.165	7.80911	0.165	1.25393		0.165	8.12443	0.165	8.05316	0.165	8.04662	0.165	8.05814	0.165	7.88329	0.165	7.88087		0.165	6.51082	0.165	6.50353	0.165	6.4869	0.165	6.49742	0.165	6.47416	0.165	6.42355
490	7.30621	3.78866		490	7.80469	7.56721		490	7.51615	7.07381		0.1665	8.05863	0.743668		0.1665	7.80631	1.18916		0.1665	7.807	0.1665	1.25362		0.1665	8.12523	0.1665	8.05193	0.1665	8.04597	0.1665	8.05863	0.1665	7.87705	0.1665	7.87967		0.1665	6.51822	0.1665	6.4959	0.1665	6.49795	0.1665	6.49795	0.1665	6.47154	0.1665	6.43954
489	7.26903	3.68704		489	7.72657	7.52347		489	7.44542	6.98698		0.168	8.05334	0.744948		0.168	7.80877	1.18839		0.168	7.81001	0.168	1.25363		0.168	8.12112	0.168	8.05837	0.168	8.038	0.168	8.05334	0.168	7.86833	0.168	7.87663		0.168	6.50662	0.168	6.49693	0.168	6.49775	0.168	6.49583	0.168	6.47271	0.168	6.42456
488	7.25607	3.62358		488	7.68774	7.50968		488	7.4028	6.93306		0.1695	8.05461	0.744888		0.1695	7.80578	1.18897		0.1695	7.80886	0.1695	1.2538		0.1695	8.1246	0.1695	8.05375	0.1695	8.03489	0.1695	8.05461	0.1695	7.86024	0.1695	7.87014		0.1695	6.50666	0.1695	6.50313	0.1695	6.50376	0.1695	6.50529	0.1695	6.4759	0.1695	6.42585
487	7.3033	3.59523		487	7.71226	7.55382		487	7.41698	6.93657		0.171	8.0526	0.745472		0.171	7.80869	1.18764		0.171	7.80831	0.171	1.25455		0.171	8.12259	0.171	8.0522	0.171	8.04211	0.171	8.0526	0.171	7.86974	0.171	7.86636		0.171	6.51456	0.171	6.50078	0.171	6.49536	0.171	6.4941	0.171	6.47289	0.171	6.41752
486	7.39095	3.60219		486	7.79286	7.65324		486	7.48734	6.99436		0.1725	8.04983	0.745367		0.1725	7.8059	1.18765		0.1725	7.80854	0.1725	1.25377		0.1725	8.12257	0.1725	8.05349	0.1725	8.04084	0.1725	8.04983	0.1725	7.86942	0.1725	7.84663		0.1725	6.50345	0.1725	6.49786	0.1725	6.49414	0.1725	6.48708	0.1725	6.47733	0.1725	6.42402
485	7.49657	3.61526		485	7.89888	7.78582		485	7.58923	7.08343		0.174	8.04793	0.746185		0.174	7.80195	1.18768		0.174	7.80681	0.174	1.25472		0.174	8.11723	0.174	8.05475	0.174	8.03907	0.174	8.04793	0.174	7.86649	0.174	7.84953		0.174	6.53223	0.174	6.49813	0.174	6.4842	0.174	6.49138	0.174	6.45952	0.174	6.42445
484	7.55297	3.6117		484	7.97401	7.89728		484	7.67268	7.15309		0.1755	8.04606	0.747805		0.1755	7.80729	1.18664		0.1755	7.80706	0.1755	1.25463		0.1755	8.12689	0.1755	8.05509	0.1755	8.0427	0.1755	8.04606	0.1755	7.85968	0.1755	7.83977		0.1755	6.50274	0.1755	6.49123	0.1755	6.48492	0.1755	6.50121	0.1755	6.46345	0.1755	6.42661
483	7.54204	3.56698		483	7.9687	7.93439		483	7.68547	7.15544		0.177	8.04967	0.746747		0.177	7.80465	1.18552		0.177	7.80654	0.177	1.25494		0.177	8.11973	0.177	8.0536	0.177	8.03808	0.177	8.04967	0.177	7.86081	0.177	7.8497		0.177	6.50857	0.177	6.48421	0.177	6.48076	0.177	6.49227	0.177	6.46455	0.177	6.41943
482	7.40162	3.49037		482	7.85678	7.8669		482	7.60053	7.06661		0.1785	8.04951	0.746274		0.1785	7.8063	1.18601		0.1785	7.80682	0.1785	1.25554		0.1785	8.12466	0.1785	8.05155	0.1785	8.03481	0.1785	8.04951	0.1785	7.85382	0.1785	7.84328		0.1785	6.50936	0.1785	6.50649	0.1785	6.49737	0.1785	6.49976	0.1785	6.45994	0.1785	6.41894
481	7.19401	3.36978		481	7.63884	7.68666		481	7.40898	6.88078		0.18	8.04252	0.74851		0.18	7.80517	1.18548		0.18	7.80765	0.18	1.25559		0.18	8.12361	0.18	8.0554	0.18	8.03791	0.18	8.04252	0.18	7.85755	0.18	7.84188		0.18	6.52315	0.18	6.49276	0.18	6.49476	0.18	6.48332	0.18	6.45778	0.18	6.41511
480	6.92452	3.24323		480	7.34866	7.42409		480	7.13909	6.62438		0.1815	8.04604	0.748725		0.1815	7.80733	1.18508		0.1815	7.80678	0.1815	1.25557		0.1815	8.12127	0.1815	8.05192	0.1815	8.04041	0.1815	8.04604	0.1815	7.85387	0.1815	7.83521		0.1815	6.50873	0.1815	6.50685	0.1815	6.50264	0.1815	6.5007	0.1815	6.44648	0.1815	6.41738
479	6.65655	3.11657		479	7.04642	7.13128		479	6.84397	6.35148		0.183	8.04255	0.749186		0.183	7.80419	1.18588		0.183	7.8059	0.183	1.25564		0.183	8.12113	0.183	8.05061	0.183	8.03752	0.183	8.04255	0.183	7.85423	0.183	7.82651		0.183	6.5176	0.183	6.50348	0.183	6.49598	0.183	6.4809	0.183	6.4628	0.183	6.42282
478	6.44684	3.03677		478	6.80253	6.88058		478	6.58984	6.12255		0.1845	8.0463	0.7491		0.1845	7.80874	1.18511		0.1845	7.80718	0.1845	1.2557		0.1845	8.12257	0.1845	8.0554	0.1845	8.04019	0.1845	8.0463	0.1845	7.84749	0.1845	7.81305		0.1845	6.51064	0.1845	6.50276	0.1845	6.48765	0.1845	6.48216	0.1845	6.45304	0.1845	6.4105
477	6.32769	2.98655		477	6.65666	6.72453		477	6.42697	5.98091		0.186	8.04243	0.750061		0.186	7.80677	1.18514		0.186	7.80637	0.186	1.25597		0.186	8.11933	0.186	8.05385	0.186	8.03718	0.186	8.04243	0.186	7.84502	0.186	7.81473		0.186	6.50393	0.186	6.49991	0.186	6.49026	0.186	6.49771	0.186	6.45845	0.186	6.40456
476	6.27187	2.96991		476	6.59606	6.65633		476	6.35127	5.9175		0.1875	8.04406	0.750371		0.1875	7.80517	1.18698		0.1875	7.80495	0.1875	1.25595		0.1875	8.12302	0.1875	8.05544	0.1875	8.03349	0.1875	8.04406	0.1875	7.84293	0.1875	7.81741		0.1875	6.52019	0.1875	6.49176	0.1875	6.49243	0.1875	6.49177	0.1875	6.45574	0.1875	6.40216
475	6.26792	2.96315		475	6.58883	6.64879		475	6.33431	5.90463		0.189	8.03252	0.75067		0.189	7.8067	1.18415		0.189	7.80586	0.189	1.25637		0.189	8.12124	0.189	8.05243	0.189	8.03801	0.189	8.03252	0.189	7.84014	0.189	7.81707		0.189	6.51584	0.189	6.50415	0.189	6.50218	0.189	6.49884	0.189	6.4396	0.189	6.40153
474	6.29243	2.96504		474	6.60723	6.66993		474	6.34745	5.91687		0.1905	8.03409	0.750594		0.1905	7.80296	1.1836		0.1905	7.80646	0.1905	1.25655		0.1905	8.11674	0.1905	8.05236	0.1905	8.03497	0.1905	8.03409	0.1905	7.83482	0.1905	7.80705		0.1905	6.5137	0.1905	6.49913	0.1905	6.48127	0.1905	6.4979	0.1905	6.46133	0.1905	6.41638
473	6.32241	2.97019		473	6.63757	6.70415		473	6.37491	5.93911		0.192	8.03843	0.751332		0.192	7.80581	1.18389		0.192	7.80582	0.192	1.25702		0.192	8.11924	0.192	8.05081	0.192	8.03429	0.192	8.03843	0.192	7.83282	0.192	7.8016		0.192	6.49969	0.192	6.48982	0.192	6.4881	0.192	6.47725	0.192	6.4384	0.192	6.41076
472	6.36759	2.96607		472	6.67391	6.74599		472	6.40974	5.9667		0.1935	8.03511	0.750557		0.1935	7.80468	1.18377		0.1935	7.80445	0.1935	1.25734		0.1935	8.12263	0.1935	8.0501	0.1935	8.03336	0.1935	8.03511	0.1935	7.8296	0.1935	7.7975		0.1935	6.51706	0.1935	6.49802	0.1935	6.4809	0.1935	6.49587	0.1935	6.44478	0.1935	6.39848
471	6.39672	2.9526		471	6.70067	6.78101		471	6.43986	5.98711		0.195	8.03318	0.752449		0.195	7.80335	1.18419		0.195	7.80586	0.195	1.25728		0.195	8.11722	0.195	8.05145	0.195	8.03365	0.195	8.03318	0.195	7.82897	0.195	7.79223		0.195	6.50852	0.195	6.48094	0.195	6.48269	0.195	6.49562	0.195	6.45896	0.195	6.40972
470	6.38025	2.91797		470	6.70158	6.79468		470	6.45051	5.98452		0.1965	8.03283	0.753839		0.1965	7.80311	1.18268		0.1965	7.8054	0.1965	1.25792		0.1965	8.12121	0.1965	8.0546	0.1965	8.03206	0.1965	8.03283	0.1965	7.83112	0.1965	7.79093		0.1965	6.50215	0.1965	6.49283	0.1965	6.48287	0.1965	6.49035	0.1965	6.4583	0.1965	6.39786
469	6.30579	2.84226		469	6.65042	6.76155		469	6.41676	5.93874		0.198	8.02858	0.752884		0.198	7.80428	1.18273		0.198	7.8047	0.198	1.25789		0.198	8.12247	0.198	8.05254	0.198	8.03278	0.198	8.02858	0.198	7.82468	0.198	7.78828		0.198	6.50623	0.198	6.4978	0.198	6.49973	0.198	6.50838	0.198	6.44408	0.198	6.40499
468	6.13675	2.72683		468	6.50835	6.64375		468	6.3051	5.81624		0.1995	8.02602	0.753668		0.1995	7.80586	1.18257		0.1995	7.8046	0.1995	1.25778		0.1995	8.11786	0.1995	8.05081	0.1995	8.02946	0.1995	8.02602	0.1995	7.821	0.1995	7.78254		0.1995	6.50703	0.1995	6.49141	0.1995	6.47942	0.1995	6.48019	0.1995	6.45201	0.1995	6.39662
467	5.88389	2.57589		467	6.27158	6.42714		467	6.09926	5.60815		0.201	8.03124	0.754449		0.201	7.80093	1.18293		0.201	7.80479	0.201	1.25802		0.201	8.11699	0.201	8.04847	0.201	8.02987	0.201	8.03124	0.201	7.81407	0.201	7.77786		0.201	6.51677	0.201	6.48834	0.201	6.49643	0.201	6.49127	0.201	6.43792	0.201	6.39843
466	5.59084	2.41392		466	5.97462	6.14034		466	5.82687	5.34248		0.2025	8.03014	0.754312		0.2025	7.8048	1.18274		0.2025	7.80429	0.2025	1.25847		0.2025	8.11864	0.2025	8.05291	0.2025	8.02507	0.2025	8.03014	0.2025	7.81309	0.2025	7.77373		0.2025	6.50164	0.2025	6.50712	0.2025	6.48766	0.2025	6.49326	0.2025	6.45691	0.2025	6.37974
465	5.27982	2.24785		465	5.65166	5.82139		465	5.52113	5.05042		0.204	8.02786	0.755257		0.204	7.80321	1.18055		0.204	7.80523	0.204	1.25854		0.204	8.11773	0.204	8.0519	0.204	8.03212	0.204	8.02786	0.204	7.81183	0.204	7.77052		0.204	6.50547	0.204	6.48829	0.204	6.49362	0.204	6.48332	0.204	6.4379	0.204	6.38853
464	4.97281	2.08472		464	5.34061	5.50676		464	5.21898	4.76539		0.2055	8.02776	0.753818		0.2055	7.80878	1.18265		0.2055	7.80408	0.2055	1.25861		0.2055	8.11701	0.2055	8.04829	0.2055	8.03208	0.2055	8.02776	0.2055	7.81228	0.2055	7.76336		0.2055	6.51417	0.2055	6.48097	0.2055	6.49142	0.2055	6.48419	0.2055	6.44223	0.2055	6.38729
463	4.68382	1.94035		463	5.04977	5.2119		463	4.93702	4.49972		0.207	8.02674	0.755874		0.207	7.80269	1.18182		0.207	7.80437	0.207	1.25878		0.207	8.11805	0.207	8.0545	0.207	8.0299	0.207	8.02674	0.207	7.81369	0.207	7.76162		0.207	6.52279	0.207	6.49709	0.207	6.48269	0.207	6.48181	0.207	6.4454	0.207	6.39244
462	4.43345	1.81246		462	4.79163	4.95114		462	4.68454	4.26542		0.2085	8.02367	0.754807		0.2085	7.80144	1.18273		0.2085	7.80411	0.2085	1.25916		0.2085	8.12115	0.2085	8.0509	0.2085	8.02621	0.2085	8.02367	0.2085	7.80199	0.2085	7.76087		0.2085	6.50506	0.2085	6.49096	0.2085	6.47684	0.2085	6.48138	0.2085	6.46496	0.2085	6.38135
461	4.20066	1.6995		461	4.56131	4.71503		461	4.45724	4.05262		0.21	8.02647	0.756693		0.21	7.80578	1.18215		0.21	7.80404	0.21	1.25939		0.21	8.12027	0.21	8.0506	0.21	8.03077	0.21	8.02647	0.21	7.79565	0.21	7.75339		0.21	6.49706	0.21	6.48037	0.21	6.48458	0.21	6.48808	0.21	6.4458	0.21	6.39102
460	4.0019	1.59702		460	4.3537	4.5035		460	4.25075	3.86344		0.2115	8.02241	0.756538		0.2115	7.8036	1.18148		0.2115	7.80377	0.2115	1.25911		0.2115	8.11495	0.2115	8.04776	0.2115	8.02829	0.2115	8.02241	0.2115	7.79395	0.2115	7.74823		0.2115	6.51112	0.2115	6.49484	0.2115	6.48067	0.2115	6.49803	0.2115	6.44091	0.2115	6.37579
459	3.82105	1.50635		459	4.16291	4.31271		459	4.06527	3.69016		0.213	8.01868	0.755137		0.213	7.80388	1.18121		0.213	7.803	0.213	1.25947		0.213	8.11969	0.213	8.04582	0.213	8.02298	0.213	8.01868	0.213	7.79395	0.213	7.7448		0.213	6.51531	0.213	6.48983	0.213	6.48445	0.213	6.48586	0.213	6.42535	0.213	6.38388
458	3.66803	1.43116		458	3.99752	4.14586		458	3.90231	3.5394		0.2145	8.02167	0.755986		0.2145	7.80173	1.18035		0.2145	7.80145	0.2145	1.26027		0.2145	8.11547	0.2145	8.04979	0.2145	8.02514	0.2145	8.02167	0.2145	7.79748	0.2145	7.73765		0.2145	6.50847	0.2145	6.51084	0.2145	6.48103	0.2145	6.4783	0.2145	6.43994	0.2145	6.37533
457	3.53255	1.36964		457	3.8556	4.00203		457	3.75913	3.40912		0.216	8.01669	0.757098		0.216	7.80521	1.18005		0.216	7.80321	0.216	1.25987		0.216	8.11557	0.216	8.04635	0.216	8.02494	0.216	8.01669	0.216	7.79214	0.216	7.73355		0.216	6.50486	0.216	6.49474	0.216	6.483	0.216	6.48275	0.216	6.43745	0.216	6.37416
456	3.42439	1.32069		456	3.74105	3.8869		456	3.64377	3.30385		0.2175	8.01974	0.758071		0.2175	7.80275	1.17879		0.2175	7.80313	0.2175	1.2612		0.2175	8.1154	0.2175	8.04677	0.2175	8.01787	0.2175	8.01974	0.2175	7.7881	0.2175	7.7327		0.2175	6.50194	0.2175	6.49243	0.2175	6.47806	0.2175	6.48177	0.2175	6.44431	0.2175	6.38359
455	3.35085	1.2868		455	3.65807	3.80096		455	3.55655	3.22553		0.219	8.01243	0.75861		0.219	7.80032	1.17751		0.219	7.80149	0.219	1.26034		0.219	8.11171	0.219	8.0427	0.219	8.01565	0.219	8.01243	0.219	7.78452	0.219	7.72712		0.219	6.50971	0.219	6.4966	0.219	6.47363	0.219	6.48628	0.219	6.44072	0.219	6.36769
454	3.30327	1.26153		454	3.60299	3.74687		454	3.49863	3.17325		0.2205	8.01313	0.75866		0.2205	7.80167	1.17942		0.2205	7.80285	0.2205	1.26137		0.2205	8.11523	0.2205	8.04864	0.2205	8.02594	0.2205	8.01313	0.2205	7.77879	0.2205	7.71901		0.2205	6.52393	0.2205	6.4943	0.2205	6.48382	0.2205	6.47766	0.2205	6.43152	0.2205	6.37297
453	3.26008	1.23909		453	3.56043	3.70952		453	3.45723	3.13549		0.222	8.01275	0.758595		0.222	7.80051	1.18036		0.222	7.80234	0.222	1.26144		0.222	8.1125	0.222	8.05223	0.222	8.02051	0.222	8.01275	0.222	7.78027	0.222	7.71422		0.222	6.51073	0.222	6.49974	0.222	6.47021	0.222	6.48704	0.222	6.42285	0.222	6.38255
452	3.19951	1.21088		452	3.50558	3.66437		452	3.40929	3.08965		0.2235	8.0089	0.7598		0.2235	7.79999	1.17849		0.2235	7.80231	0.2235	1.26133		0.2235	8.11649	0.2235	8.04823	0.2235	8.0194	0.2235	8.0089	0.2235	7.77803	0.2235	7.71592		0.2235	6.51177	0.2235	6.4981	0.2235	6.4802	0.2235	6.48611	0.2235	6.43736	0.2235	6.37802
451	3.11563	1.17379		451	3.42111	3.59009		451	3.33624	3.01903		0.225	8.00769	0.76051		0.225	7.80454	1.17627		0.225	7.80227	0.225	1.26167		0.225	8.11278	0.225	8.05119	0.225	8.02121	0.225	8.00769	0.225	7.77507	0.225	7.70659		0.225	6.52215	0.225	6.48778	0.225	6.4825	0.225	6.46719	0.225	6.42412	0.225	6.3716
450	2.99206	1.12654		450	3.29837	3.47606		450	3.22616	2.91476		0.2265	8.01211	0.761112		0.2265	7.80536	1.17824		0.2265	7.8006	0.2265	1.26187		0.2265	8.11424	0.2265	8.04706	0.2265	8.01664	0.2265	8.01211	0.2265	7.7743	0.2265	7.70101		0.2265	6.51091	0.2265	6.49079	0.2265	6.47583	0.2265	6.4868	0.2265	6.42891	0.2265	6.36969
449	2.84965	1.07324		449	3.14155	3.32335		449	3.08106	2.77969		0.228	8.00978	0.760635		0.228	7.80108	1.17877		0.228	7.80126	0.228	1.26114		0.228	8.11439	0.228	8.04863	0.228	8.00867	0.228	8.00978	0.228	7.7701	0.228	7.70075		0.228	6.51345	0.228	6.4958	0.228	6.47802	0.228	6.48563	0.228	6.42624	0.228	6.3601
448	2.69715	1.02122		448	2.9725	3.15322		448	2.9189	2.63408		0.2295	8.00796	0.761797		0.2295	7.80222	1.17613		0.2295	7.80071	0.2295	1.26274		0.2295	8.1129	0.2295	8.04092	0.2295	8.02128	0.2295	8.00796	0.2295	7.7676	0.2295	7.69793		0.2295	6.50369	0.2295	6.47892	0.2295	6.48783	0.2295	6.47154	0.2295	6.42589	0.2295	6.36041
447	2.54847	0.974761		447	2.80937	2.98373		447	2.75769	2.49091		0.231	8.00831	0.761915		0.231	7.80387	1.1776		0.231	7.79997	0.231	1.26256		0.231	8.11018	0.231	8.04622	0.231	8.01574	0.231	8.00831	0.231	7.75996	0.231	7.68774		0.231	6.50795	0.231	6.49383	0.231	6.48743	0.231	6.47088	0.231	6.43333	0.231	6.36487
446	2.42434	0.937487		446	2.66992	2.83521		446	2.61702	2.36901		0.2325	8.00302	0.76044		0.2325	7.8007	1.17734		0.2325	7.80115	0.2325	1.26214		0.2325	8.1083	0.2325	8.04403	0.2325	8.01605	0.2325	8.00302	0.2325	7.75753	0.2325	7.68608		0.2325	6.49532	0.2325	6.49066	0.2325	6.47086	0.2325	6.48569	0.2325	6.43593	0.2325	6.37443
445	2.31657	0.911437		445	2.54967	2.70722		445	2.49645	2.26485		0.234	7.99976	0.762479		0.234	7.8005	1.17663		0.234	7.80066	0.234	1.26274		0.234	8.10522	0.234	8.04587	0.234	8.02082	0.234	7.99976	0.234	7.7591	0.234	7.6802		0.234	6.52166	0.234	6.49684	0.234	6.46402	0.234	6.47581	0.234	6.44206	0.234	6.36916
444	2.22901	0.893043		444	2.45089	2.60206		444	2.39712	2.18073		0.2355	8.00384	0.763748		0.2355	7.8002	1.17666		0.2355	7.80099	0.2355	1.26276		0.2355	8.11294	0.2355	8.03963	0.2355	8.01085	0.2355	8.00384	0.2355	7.75931	0.2355	7.67629		0.2355	6.51095	0.2355	6.48476	0.2355	6.4663	0.2355	6.4776	0.2355	6.43166	0.2355	6.36648
443	2.14871	0.880632		443	2.36772	2.51203		443	2.31313	2.11098		0.237	8.00136	0.764172		0.237	7.80188	1.17678		0.237	7.80089	0.237	1.2638		0.237	8.10817	0.237	8.04105	0.237	8.0128	0.237	8.00136	0.237	7.755	0.237	7.67211		0.237	6.51403	0.237	6.49886	0.237	6.47504	0.237	6.4615	0.237	6.41869	0.237	6.36361
442	2.0791	0.874475		442	2.29411	2.43349		442	2.23946	2.05066		0.2385	7.9989	0.764043		0.2385	7.80194	1.1766		0.2385	7.79902	0.2385	1.26324		0.2385	8.11196	0.2385	8.04612	0.2385	8.01019	0.2385	7.9989	0.2385	7.75164	0.2385	7.66244		0.2385	6.50842	0.2385	6.49138	0.2385	6.48342	0.2385	6.47394	0.2385	6.39908	0.2385	6.34625
441	2.01151	0.873168		441	2.2234	2.3595		441	2.17059	1.99468		0.24	7.9988	0.764487		0.24	7.79695	1.17608		0.24	7.79988	0.24	1.26351		0.24	8.10385	0.24	8.04683	0.24	8.01274	0.24	7.9988	0.24	7.748	0.24	7.66448		0.24	6.50629	0.24	6.49365	0.24	6.47925	0.24	6.46542	0.24	6.41558	0.24	6.3642
440	1.94713	0.872692		440	2.15333	2.2856		440	2.10284	1.93998		0.2415	7.99624	0.76542		0.2415	7.8016	1.17457		0.2415	7.80179	0.2415	1.26374		0.2415	8.11062	0.2415	8.04047	0.2415	8.01241	0.2415	7.99624	0.2415	7.73025	0.2415	7.65403		0.2415	6.49648	0.2415	6.48739	0.2415	6.47083	0.2415	6.46837	0.2415	6.4367	0.2415	6.3517
439	1.88157	0.875549		439	2.08112	2.21033		439	2.03416	1.88467		0.243	7.99148	0.76588		0.243	7.80091	1.17591		0.243	7.7983	0.243	1.26364		0.243	8.10486	0.243	8.03468	0.243	8.01184	0.243	7.99148	0.243	7.73961	0.243	7.65402		0.243	6.5129	0.243	6.49766	0.243	6.48596	0.243	6.46652	0.243	6.42787	0.243	6.35533
438	1.8113	0.879771		438	2.0065	2.13225		438	1.96296	1.82931		0.2445	7.99342	0.766021		0.2445	7.79887	1.17311		0.2445	7.79953	0.2445	1.26401		0.2445	8.10612	0.2445	8.04155	0.2445	8.00943	0.2445	7.99342	0.2445	7.73854	0.2445	7.64619		0.2445	6.50815	0.2445	6.50159	0.2445	6.48221	0.2445	6.46341	0.2445	6.40834	0.2445	6.35533
437	1.74131	0.887147		437	1.9321	2.05171		437	1.89059	1.77203		0.246	7.99216	0.765783		0.246	7.80133	1.17534		0.246	7.79852	0.246	1.26425		0.246	8.10911	0.246	8.04173	0.246	8.01077	0.246	7.99216	0.246	7.73606	0.246	7.64105		0.246	6.5032	0.246	6.49766	0.246	6.4733	0.246	6.47821	0.246	6.42493	0.246	6.36062
436	1.6727	0.899091		436	1.8578	1.97169		436	1.81786	1.71704		0.2475	7.99149	0.765024		0.2475	7.80518	1.17513		0.2475	7.79928	0.2475	1.26476		0.2475	8.11023	0.2475	8.04533	0.2475	8.00738	0.2475	7.99149	0.2475	7.73266	0.2475	7.63922		0.2475	6.50278	0.2475	6.49371	0.2475	6.47562	0.2475	6.4759	0.2475	6.42392	0.2475	6.35338
435	1.60508	0.916905		435	1.78507	1.89325		435	1.74697	1.66359		0.249	7.98959	0.767676		0.249	7.80263	1.17437		0.249	7.79919	0.249	1.26426		0.249	8.10539	0.249	8.04288	0.249	8.00859	0.249	7.98959	0.249	7.72781	0.249	7.635		0.249	6.50289	0.249	6.49729	0.249	6.47316	0.249	6.47494	0.249	6.42362	0.249	6.34536
434	1.54285	0.938109		434	1.7187	1.81954		434	1.68118	1.61657		0.2505	7.97858	0.768764		0.2505	7.79974	1.17411		0.2505	7.79891	0.2505	1.26541		0.2505	8.107	0.2505	8.04289	0.2505	8.00486	0.2505	7.97858	0.2505	7.73058	0.2505	7.62616		0.2505	6.50334	0.2505	6.50271	0.2505	6.48431	0.2505	6.48226	0.2505	6.42343	0.2505	6.36301
433	1.48436	0.964643		433	1.65727	1.75112		433	1.62025	1.57492		0.252	7.9838	0.767688		0.252	7.80316	1.17467		0.252	7.7976	0.252	1.26519		0.252	8.10719	0.252	8.03827	0.252	8.00111	0.252	7.9838	0.252	7.72008	0.252	7.61729		0.252	6.50287	0.252	6.50032	0.252	6.46538	0.252	6.47825	0.252	6.42982	0.252	6.34309
432	1.43381	0.998889		432	1.602	1.68932		432	1.56529	1.53908		0.2535	7.97768	0.767524		0.2535	7.80013	1.17423		0.2535	7.79816	0.2535	1.26526		0.2535	8.109	0.2535	8.03727	0.2535	8.00278	0.2535	7.97768	0.2535	7.72415	0.2535	7.61254		0.2535	6.51177	0.2535	6.49245	0.2535	6.47367	0.2535	6.45792	0.2535	6.41568	0.2535	6.34772
431	1.38407	1.03326		431	1.55195	1.63263		431	1.51561	1.50894		0.255	7.97941	0.767865		0.255	7.80283	1.17381		0.255	7.79627	0.255	1.26526		0.255	8.10984	0.255	8.03916	0.255	7.99483	0.255	7.97941	0.255	7.72243	0.255	7.61126		0.255	6.50936	0.255	6.48228	0.255	6.46931	0.255	6.46333	0.255	6.41431	0.255	6.34042
430	1.34229	1.07562		430	1.50537	1.5796		430	1.46926	1.48241		0.2565	7.97682	0.76956		0.2565	7.79878	1.17189		0.2565	7.79866	0.2565	1.26589		0.2565	8.10349	0.2565	8.03966	0.2565	7.99821	0.2565	7.97682	0.2565	7.71732	0.2565	7.60856		0.2565	6.51617	0.2565	6.49529	0.2565	6.47671	0.2565	6.47702	0.2565	6.41744	0.2565	6.34103
429	1.30087	1.11773		429	1.4621	1.52981		429	1.42621	1.45886		0.258	7.97087	0.771141		0.258	7.80037	1.17443		0.258	7.79775	0.258	1.26581		0.258	8.10529	0.258	8.03817	0.258	8.00374	0.258	7.97087	0.258	7.71383	0.258	7.60136		0.258	6.51688	0.258	6.4894	0.258	6.46757	0.258	6.46854	0.258	6.41748	0.258	6.34192
428	1.26031	1.1605		428	1.42191	1.4831		428	1.3858	1.43811		0.2595	7.97475	0.771147		0.2595	7.79601	1.17075		0.2595	7.7989	0.2595	1.26686		0.2595	8.10282	0.2595	8.03969	0.2595	7.99831	0.2595	7.97475	0.2595	7.71344	0.2595	7.59827		0.2595	6.51137	0.2595	6.4987	0.2595	6.48581	0.2595	6.47063	0.2595	6.4033	0.2595	6.3454
427	1.2209	1.20926		427	1.38345	1.43852		427	1.34735	1.41909		0.261	7.96795	0.771636		0.261	7.79846	1.1725		0.261	7.79641	0.261	1.26659		0.261	8.1069	0.261	8.038	0.261	8.00083	0.261	7.96795	0.261	7.71059	0.261	7.59478		0.261	6.51004	0.261	6.49899	0.261	6.47578	0.261	6.46499	0.261	6.42683	0.261	6.33623
426	1.18525	1.25466		426	1.3478	1.39673		426	1.31153	1.40225		0.2625	7.97355	0.772179		0.2625	7.80009	1.1718		0.2625	7.79939	0.2625	1.26702		0.2625	8.108	0.2625	8.03599	0.2625	7.99928	0.2625	7.97355	0.2625	7.70569	0.2625	7.58688		0.2625	6.50849	0.2625	6.49066	0.2625	6.47136	0.2625	6.4637	0.2625	6.41887	0.2625	6.33753
425	1.15419	1.30403		425	1.31415	1.35667		425	1.27738	1.38707		0.264	7.97244	0.77219		0.264	7.8013	1.17193		0.264	7.79565	0.264	1.26678		0.264	8.10625	0.264	8.03596	0.264	7.99624	0.264	7.97244	0.264	7.70215	0.264	7.58209		0.264	6.51041	0.264	6.49929	0.264	6.46713	0.264	6.47668	0.264	6.41625	0.264	6.32516
424	1.12346	1.35118		424	1.28466	1.32062		424	1.24664	1.37556		0.2655	7.97208	0.771763		0.2655	7.80171	1.17239		0.2655	7.79755	0.2655	1.26691		0.2655	8.10794	0.2655	8.03823	0.2655	7.99584	0.2655	7.97208	0.2655	7.70751	0.2655	7.58074		0.2655	6.50789	0.2655	6.47049	0.2655	6.47928	0.2655	6.46662	0.2655	6.41636	0.2655	6.34667
423	1.09648	1.40289		423	1.2576	1.28734		423	1.21893	1.36593		0.267	7.96732	0.772824		0.267	7.79947	1.1714		0.267	7.79728	0.267	1.26653		0.267	8.10509	0.267	8.03504	0.267	7.99517	0.267	7.96732	0.267	7.69821	0.267	7.57455		0.267	6.5055	0.267	6.48801	0.267	6.47072	0.267	6.47403	0.267	6.4045	0.267	6.32056
422	1.06764	1.44856		422	1.23229	1.25624		422	1.19306	1.35745		0.2685	7.96519	0.77427		0.2685	7.8021	1.17152		0.2685	7.79561	0.2685	1.26718		0.2685	8.10539	0.2685	8.03627	0.2685	7.99448	0.2685	7.96519	0.2685	7.69436	0.2685	7.56413		0.2685	6.51298	0.2685	6.48691	0.2685	6.4824	0.2685	6.46249	0.2685	6.41029	0.2685	6.31527
421	1.03945	1.4882		421	1.20532	1.22405		421	1.16638	1.34685		0.27	7.96431	0.773276		0.27	7.79953	1.17089		0.27	7.79603	0.27	1.26762		0.27	8.106	0.27	8.03868	0.27	7.99476	0.27	7.96431	0.27	7.69058	0.27	7.56263		0.27	6.50958	0.27	6.49183	0.27	6.47137	0.27	6.45406	0.27	6.39798	0.27	6.32071
420	1.01063	1.52113		420	1.17611	1.18996		420	1.13778	1.33286		0.2715	7.96502	0.775751		0.2715	7.80208	1.17005		0.2715	7.79546	0.2715	1.26782		0.2715	8.1044	0.2715	8.03697	0.2715	7.99211	0.2715	7.96502	0.2715	7.68696	0.2715	7.5598		0.2715	6.50612	0.2715	6.48742	0.2715	6.47718	0.2715	6.46913	0.2715	6.408	0.2715	6.34051
419	0.977623	1.55152		419	1.14408	1.15319		419	1.10609	1.31499		0.273	7.9658	0.77534		0.273	7.80076	1.17118		0.273	7.79644	0.273	1.26834		0.273	8.10742	0.273	8.03547	0.273	7.98851	0.273	7.9658	0.273	7.68616	0.273	7.54935		0.273	6.50596	0.273	6.49573	0.273	6.47496	0.273	6.4593	0.273	6.40647	0.273	6.34039
418	0.945883	1.576		418	1.11066	1.11497		418	1.0729	1.29447		0.2745	7.96067	0.774879		0.2745	7.7996	1.16859		0.2745	7.79584	0.2745	1.26761		0.2745	8.10511	0.2745	8.0352	0.2745	7.99087	0.2745	7.96067	0.2745	7.68568	0.2745	7.54729		0.2745	6.52124	0.2745	6.48609	0.2745	6.47351	0.2745	6.46696	0.2745	6.41158	0.2745	6.3218
417	0.914828	1.60186		417	1.07737	1.07665		417	1.03946	1.27326		0.276	7.95341	0.775168		0.276	7.80584	1.1706		0.276	7.79663	0.276	1.26825		0.276	8.10462	0.276	8.03397	0.276	7.99192	0.276	7.95341	0.276	7.67619	0.276	7.54349		0.276	6.50621	0.276	6.49153	0.276	6.48407	0.276	6.47296	0.276	6.41066	0.276	6.31991
416	0.884798	1.62386		416	1.04628	1.03958		416	1.00776	1.25361		0.2775	7.95459	0.776375		0.2775	7.79856	1.16903		0.2775	7.79537	0.2775	1.26856		0.2775	8.10316	0.2775	8.03209	0.2775	7.98945	0.2775	7.95459	0.2775	7.67395	0.2775	7.53488		0.2775	6.50352	0.2775	6.49202	0.2775	6.47143	0.2775	6.45789	0.2775	6.40474	0.2775	6.3223
415	0.855784	1.65271		415	1.01825	1.00612		415	0.978959	1.23628		0.279	7.95265	0.77717		0.279	7.80095	1.16924		0.279	7.79641	0.279	1.26792		0.279	8.10752	0.279	8.03667	0.279	7.98206	0.279	7.95265	0.279	7.67571	0.279	7.53078		0.279	6.51847	0.279	6.49257	0.279	6.47323	0.279	6.45915	0.279	6.40415	0.279	6.32682
414	0.832279	1.68182		414	0.993308	0.975795		414	0.953079	1.22287		0.2805	7.95047	0.777324		0.2805	7.79751	1.16838		0.2805	7.79592	0.2805	1.26859		0.2805	8.10014	0.2805	8.02541	0.2805	7.9841	0.2805	7.95047	0.2805	7.66858	0.2805	7.52379		0.2805	6.49828	0.2805	6.49815	0.2805	6.46308	0.2805	6.46923	0.2805	6.40504	0.2805	6.3208
413	0.808619	1.70784		413	0.970616	0.947581		413	0.929396	1.21078		0.282	7.9499	0.778253		0.282	7.79513	1.1702		0.282	7.79694	0.282	1.26874		0.282	8.10123	0.282	8.03024	0.282	7.98846	0.282	7.9499	0.282	7.66843	0.282	7.51923		0.282	6.52325	0.282	6.47547	0.282	6.4734	0.282	6.45412	0.282	6.40788	0.282	6.31906
412	0.78626	1.73292		412	0.948425	0.920728		412	0.906852	1.19947		0.2835	7.95341	0.779368		0.2835	7.8046	1.17048		0.2835	7.79516	0.2835	1.26906		0.2835	8.10051	0.2835	8.02886	0.2835	7.98636	0.2835	7.95341	0.2835	7.6612	0.2835	7.51257		0.2835	6.50999	0.2835	6.49435	0.2835	6.46364	0.2835	6.45938	0.2835	6.40017	0.2835	6.31843
411	0.764226	1.75391		411	0.926085	0.894021		411	0.88438	1.18766		0.285	7.95574	0.778538		0.285	7.79374	1.16766		0.285	7.79487	0.285	1.26934		0.285	8.10445	0.285	8.03063	0.285	7.98732	0.285	7.95574	0.285	7.66684	0.285	7.51154		0.285	6.49078	0.285	6.49214	0.285	6.46924	0.285	6.45853	0.285	6.40718	0.285	6.32871
410	0.742356	1.77067		410	0.903735	0.867609		410	0.862096	1.17474		0.2865	7.94554	0.780496		0.2865	7.79764	1.16748		0.2865	7.79417	0.2865	1.27011		0.2865	8.10715	0.2865	8.03311	0.2865	7.98323	0.2865	7.94554	0.2865	7.65597	0.2865	7.50196		0.2865	6.50285	0.2865	6.49259	0.2865	6.46835	0.2865	6.45277	0.2865	6.39612	0.2865	6.30561
409	0.720874	1.79079		409	0.881448	0.841241		409	0.839916	1.16116		0.288	7.95012	0.779331		0.288	7.80504	1.16836		0.288	7.79472	0.288	1.2701		0.288	8.10636	0.288	8.0338	0.288	7.97702	0.288	7.95012	0.288	7.6442	0.288	7.50188		0.288	6.50515	0.288	6.49248	0.288	6.47042	0.288	6.4603	0.288	6.39814	0.288	6.31644
408	0.700424	1.80666		408	0.85968	0.815749		408	0.818207	1.14716		0.2895	7.94598	0.780937		0.2895	7.79206	1.16782		0.2895	7.79503	0.2895	1.26993		0.2895	8.10371	0.2895	8.02898	0.2895	7.98353	0.2895	7.94598	0.2895	7.64652	0.2895	7.49599		0.2895	6.51799	0.2895	6.48091	0.2895	6.47234	0.2895	6.45509	0.2895	6.3961	0.2895	6.31716
407	0.679336	1.81916		407	0.838948	0.791178		407	0.797281	1.13392		0.291	7.9435	0.780409		0.291	7.80084	1.16844		0.291	7.79448	0.291	1.27019		0.291	8.10378	0.291	8.0195	0.291	7.98361	0.291	7.9435	0.291	7.64962	0.291	7.48551		0.291	6.52586	0.291	6.48597	0.291	6.4546	0.291	6.45098	0.291	6.39924	0.291	6.31676
406	0.66129	1.83251		406	0.819616	0.768186		406	0.777609	1.12077		0.2925	7.9432	0.78066		0.2925	7.79896	1.16754		0.2925	7.79365	0.2925	1.27058		0.2925	8.10312	0.2925	8.02857	0.2925	7.98354	0.2925	7.9432	0.2925	7.64587	0.2925	7.46985		0.2925	6.51511	0.2925	6.4874	0.2925	6.46044	0.2925	6.46319	0.2925	6.40034	0.2925	6.30007
405	0.644518	1.84478		405	0.801904	0.746828		405	0.759618	1.10914		0.294	7.94164	0.78081		0.294	7.7996	1.16727		0.294	7.79333	0.294	1.27		0.294	8.10382	0.294	8.03214	0.294	7.97976	0.294	7.94164	0.294	7.64424	0.294	7.46731		0.294	6.50866	0.294	6.4915	0.294	6.47184	0.294	6.45411	0.294	6.41041	0.294	6.31844
404	0.629694	1.86051		404	0.786578	0.728201		404	0.743655	1.0995		0.2955	7.94161	0.782296		0.2955	7.80223	1.16669		0.2955	7.79304	0.2955	1.27085		0.2955	8.10586	0.2955	8.03339	0.2955	7.97957	0.2955	7.94161	0.2955	7.63901	0.2955	7.46626		0.2955	6.494	0.2955	6.48665	0.2955	6.47073	0.2955	6.45962	0.2955	6.39241	0.2955	6.30354
403	0.618231	1.88248		403	0.774066	0.711961		403	0.729935	1.09226		0.297	7.9376	0.782912		0.297	7.79908	1.16681		0.297	7.79422	0.297	1.27127		0.297	8.10215	0.297	8.02916	0.297	7.97751	0.297	7.9376	0.297	7.63551	0.297	7.47214		0.297	6.50387	0.297	6.49067	0.297	6.45936	0.297	6.46087	0.297	6.39864	0.297	6.30935
402	0.60845	1.90273		402	0.764105	0.69825		402	0.71899	1.08776		0.2985	7.93513	0.782681		0.2985	7.80008	1.16743		0.2985	7.79243	0.2985	1.27072		0.2985	8.10572	0.2985	8.03302	0.2985	7.97157	0.2985	7.93513	0.2985	7.63207	0.2985	7.46124		0.2985	6.49798	0.2985	6.48339	0.2985	6.46483	0.2985	6.451	0.2985	6.40822	0.2985	6.30858
401	0.600007	1.9253		401	0.75564	0.686301		401	0.709625	1.08469		0.3	7.93067	0.784736		0.3	7.79627	1.16675		0.3	7.79513	0.3	1.27134		0.3	8.10378	0.3	8.02565	0.3	7.97501	0.3	7.93067	0.3	7.62963	0.3	7.45989		0.3	6.51142	0.3	6.48975	0.3	6.46084	0.3	6.46108	0.3	6.38887	0.3	6.31231
400	0.590838	1.94218		400	0.748013	0.675965		400	0.701259	1.08192		0.3015	7.93399	0.783992		0.3015	7.79973	1.16665		0.3015	7.79345	0.3015	1.27137		0.3015	8.102	0.3015	8.02428	0.3015	7.97938	0.3015	7.93399	0.3015	7.63036	0.3015	7.45271		0.3015	6.50045	0.3015	6.49602	0.3015	6.47071	0.3015	6.44236	0.3015	6.38256	0.3015	6.30115
399	0.580814	1.94831		399	0.739323	0.66521		399	0.692585	1.07739		0.303	7.93013	0.785077		0.303	7.79442	1.16747		0.303	7.79419	0.303	1.27086		0.303	8.09933	0.303	8.02815	0.303	7.97975	0.303	7.93013	0.303	7.62861	0.303	7.44445		0.303	6.50807	0.303	6.47165	0.303	6.46192	0.303	6.46642	0.303	6.3866	0.303	6.30002
398	0.569158	1.94501		398	0.728566	0.65301		398	0.682193	1.06878		0.3045	7.93086	0.785474		0.3045	7.80111	1.16613		0.3045	7.79192	0.3045	1.27214		0.3045	8.10142	0.3045	8.02735	0.3045	7.97582	0.3045	7.93086	0.3045	7.6276	0.3045	7.43875		0.3045	6.51705	0.3045	6.49299	0.3045	6.46679	0.3045	6.45375	0.3045	6.37729	0.3045	6.3129
397	0.554454	1.92365		397	0.714067	0.638035		397	0.668544	1.05437		0.306	7.92516	0.784647		0.306	7.79979	1.16424		0.306	7.79286	0.306	1.27103		0.306	8.10032	0.306	8.02763	0.306	7.97494	0.306	7.92516	0.306	7.61849	0.306	7.44155		0.306	6.50679	0.306	6.48016	0.306	6.47273	0.306	6.44911	0.306	6.38398	0.306	6.2964
396	0.536488	1.89832		396	0.696136	0.62022		396	0.651844	1.03436		0.3075	7.9252	0.786223		0.3075	7.7965	1.16563		0.3075	7.79228	0.3075	1.27228		0.3075	8.10364	0.3075	8.02806	0.3075	7.96961	0.3075	7.9252	0.3075	7.61724	0.3075	7.43362		0.3075	6.51044	0.3075	6.47762	0.3075	6.469	0.3075	6.46124	0.3075	6.38037	0.3075	6.30938
395	0.518	1.8556		395	0.675259	0.599749		395	0.632102	1.00859		0.309	7.91774	0.786475		0.309	7.8002	1.16702		0.309	7.79199	0.309	1.27152		0.309	8.10289	0.309	8.02571	0.309	7.9707	0.309	7.91774	0.309	7.60773	0.309	7.43087		0.309	6.51205	0.309	6.49251	0.309	6.47042	0.309	6.45417	0.309	6.37922	0.309	6.29531
394	0.499276	1.81207		394	0.652885	0.577857		394	0.610596	0.979971		0.3105	7.92364	0.786677		0.3105	7.79749	1.16295		0.3105	7.79211	0.3105	1.27218		0.3105	8.1035	0.3105	8.02673	0.3105	7.97478	0.3105	7.92364	0.3105	7.6129	0.3105	7.42312		0.3105	6.50292	0.3105	6.48983	0.3105	6.45838	0.3105	6.44896	0.3105	6.38161	0.3105	6.30091
393	0.478954	1.76252		393	0.629534	0.555332		393	0.588346	0.949444		0.312	7.91878	0.786661		0.312	7.80094	1.16417		0.312	7.79376	0.312	1.27256		0.312	8.10226	0.312	8.02637	0.312	7.97073	0.312	7.91878	0.312	7.60607	0.312	7.41717		0.312	6.5047	0.312	6.47709	0.312	6.46581	0.312	6.44582	0.312	6.38221	0.312	6.29465
392	0.457639	1.71592		392	0.606664	0.533092		392	0.566204	0.919095		0.3135	7.91911	0.7888		0.3135	7.80174	1.16409		0.3135	7.79026	0.3135	1.27266		0.3135	8.10183	0.3135	8.02677	0.3135	7.97319	0.3135	7.91911	0.3135	7.60351	0.3135	7.4108		0.3135	6.50798	0.3135	6.50316	0.3135	6.46678	0.3135	6.4477	0.3135	6.38534	0.3135	6.29045
391	0.439714	1.66652		391	0.585096	0.512205		391	0.545266	0.889497		0.315	7.92231	0.788901		0.315	7.8014	1.16407		0.315	7.79023	0.315	1.27275		0.315	8.10071	0.315	8.02146	0.315	7.97073	0.315	7.92231	0.315	7.60213	0.315	7.4072		0.315	6.51605	0.315	6.47795	0.315	6.47076	0.315	6.45237	0.315	6.37873	0.315	6.28749
390	0.422742	1.62577		390	0.564368	0.492603		390	0.52537	0.861628		0.3165	7.91533	0.789438		0.3165	7.79834	1.16419		0.3165	7.78967	0.3165	1.27288		0.3165	8.10173	0.3165	8.02471	0.3165	7.96763	0.3165	7.91533	0.3165	7.59924	0.3165	7.40301		0.3165	6.4973	0.3165	6.49189	0.3165	6.47046	0.3165	6.45746	0.3165	6.38466	0.3165	6.28613
389	0.406364	1.58142		389	0.545549	0.47407		389	0.507	0.835402		0.318	7.91017	0.789533		0.318	7.80021	1.1637		0.318	7.79079	0.318	1.27323		0.318	8.10293	0.318	8.0285	0.318	7.96874	0.318	7.91017	0.318	7.59672	0.318	7.39641		0.318	6.50944	0.318	6.49179	0.318	6.46582	0.318	6.44837	0.318	6.39155	0.318	6.2899
388	0.39305	1.54589		388	0.527872	0.457231		388	0.489882	0.811474		0.3195	7.90959	0.78907		0.3195	7.8016	1.16277		0.3195	7.79241	0.3195	1.2735		0.3195	8.10001	0.3195	8.02415	0.3195	7.96893	0.3195	7.90959	0.3195	7.58932	0.3195	7.39771		0.3195	6.50703	0.3195	6.48874	0.3195	6.46476	0.3195	6.44795	0.3195	6.38349	0.3195	6.28999
387	0.379071	1.51119		387	0.511512	0.441666		387	0.474107	0.788929		0.321	7.91104	0.789353		0.321	7.79618	1.16367		0.321	7.79188	0.321	1.27325		0.321	8.09824	0.321	8.02303	0.321	7.96521	0.321	7.91104	0.321	7.58259	0.321	7.38989		0.321	6.4976	0.321	6.48063	0.321	6.46602	0.321	6.44809	0.321	6.37778	0.321	6.28634
386	0.366333	1.47822		386	0.496693	0.427639		386	0.459949	0.768692		0.3225	7.90874	0.791063		0.3225	7.79689	1.16264		0.3225	7.7905	0.3225	1.27381		0.3225	8.10126	0.3225	8.02506	0.3225	7.96943	0.3225	7.90874	0.3225	7.58802	0.3225	7.38316		0.3225	6.50882	0.3225	6.481	0.3225	6.47011	0.3225	6.44244	0.3225	6.37136	0.3225	6.29106
385	0.354997	1.4477		385	0.483047	0.41463		385	0.44682	0.750126		0.324	7.90615	0.792814		0.324	7.79646	1.16244		0.324	7.79	0.324	1.27366		0.324	8.1008	0.324	8.02419	0.324	7.96717	0.324	7.90615	0.324	7.5794	0.324	7.37775		0.324	6.50792	0.324	6.47567	0.324	6.45785	0.324	6.44783	0.324	6.39058	0.324	6.28154
384	0.344816	1.41781		384	0.470574	0.402874		384	0.434626	0.732426		0.3255	7.9082	0.792123		0.3255	7.79853	1.16275		0.3255	7.79052	0.3255	1.2743		0.3255	8.10108	0.3255	8.02533	0.3255	7.96419	0.3255	7.9082	0.3255	7.57973	0.3255	7.3765		0.3255	6.51144	0.3255	6.48818	0.3255	6.47611	0.3255	6.45714	0.3255	6.38302	0.3255	6.27921
383	0.335199	1.38824		383	0.458421	0.391526		383	0.423186	0.715286		0.327	7.90653	0.792466		0.327	7.7936	1.16339		0.327	7.78888	0.327	1.27447		0.327	8.10459	0.327	8.02232	0.327	7.96351	0.327	7.90653	0.327	7.57771	0.327	7.36931		0.327	6.51233	0.327	6.47918	0.327	6.4584	0.327	6.44607	0.327	6.37246	0.327	6.27905
382	0.325178	1.35929		382	0.446672	0.380501		382	0.412071	0.698645		0.3285	7.90212	0.793743		0.3285	7.79645	1.16195		0.3285	7.79028	0.3285	1.27409		0.3285	8.09565	0.3285	8.02457	0.3285	7.96377	0.3285	7.90212	0.3285	7.57371	0.3285	7.36545		0.3285	6.49841	0.3285	6.49521	0.3285	6.46856	0.3285	6.43676	0.3285	6.36989	0.3285	6.28875
381	0.315909	1.32666		381	0.43503	0.36992		381	0.401112	0.681778		0.33	7.89824	0.793018		0.33	7.79776	1.16162		0.33	7.78962	0.33	1.27472		0.33	8.10018	0.33	8.02591	0.33	7.96362	0.33	7.89824	0.33	7.56788	0.33	7.36325		0.33	6.50694	0.33	6.49286	0.33	6.46009	0.33	6.45434	0.33	6.36994	0.33	6.28467
380	0.305921	1.2928		380	0.423216	0.359237		380	0.390016	0.664212		0.3315	7.89885	0.793768		0.3315	7.79802	1.16204		0.3315	7.78948	0.3315	1.27421		0.3315	8.09757	0.3315	8.02098	0.3315	7.9593	0.3315	7.89885	0.3315	7.56934	0.3315	7.35659		0.3315	6.51122	0.3315	6.49452	0.3315	6.46592	0.3315	6.43761	0.3315	6.3709	0.3315	6.27426
379	0.296314	1.25814		379	0.411262	0.348458		379	0.37863	0.646279		0.333	7.89941	0.792869		0.333	7.79759	1.16128		0.333	7.78913	0.333	1.2744		0.333	8.10389	0.333	8.02423	0.333	7.96115	0.333	7.89941	0.333	7.56389	0.333	7.35072		0.333	6.50551	0.333	6.48209	0.333	6.46489	0.333	6.43679	0.333	6.3701	0.333	6.26604
378	0.286689	1.22415		378	0.399255	0.337752		378	0.367466	0.627948		0.3345	7.89555	0.794293		0.3345	7.79803	1.16041		0.3345	7.78889	0.3345	1.27475		0.3345	8.09619	0.3345	8.02623	0.3345	7.96073	0.3345	7.89555	0.3345	7.56345	0.3345	7.34489		0.3345	6.4964	0.3345	6.48341	0.3345	6.47248	0.3345	6.44275	0.3345	6.35664	0.3345	6.27639
377	0.277284	1.18947		377	0.387176	0.326925		377	0.356062	0.60937		0.336	7.89369	0.795906		0.336	7.79337	1.16115		0.336	7.78911	0.336	1.27489		0.336	8.09517	0.336	8.02451	0.336	7.95545	0.336	7.89369	0.336	7.56074	0.336	7.3429		0.336	6.50483	0.336	6.48812	0.336	6.47263	0.336	6.43605	0.336	6.3727	0.336	6.27673
376	0.267725	1.15423		376	0.375283	0.316476		376	0.344956	0.590934		0.3375	7.89075	0.796047		0.3375	7.7977	1.1625		0.3375	7.78883	0.3375	1.27541		0.3375	8.09793	0.3375	8.01906	0.3375	7.95321	0.3375	7.89075	0.3375	7.55716	0.3375	7.33468		0.3375	6.50926	0.3375	6.48589	0.3375	6.45822	0.3375	6.45368	0.3375	6.36674	0.3375	6.2767
375	0.258739	1.11864		375	0.363693	0.306312		375	0.334046	0.572799		0.339	7.89226	0.79658		0.339	7.79746	1.15866		0.339	7.78909	0.339	1.27529		0.339	8.09858	0.339	8.01387	0.339	7.95682	0.339	7.89226	0.339	7.5529	0.339	7.33042		0.339	6.50537	0.339	6.47035	0.339	6.46017	0.339	6.44117	0.339	6.37336	0.339	6.27772
374	0.250086	1.08612		374	0.352595	0.296475		374	0.323538	0.555058		0.3405	7.88389	0.797108		0.3405	7.79611	1.16103		0.3405	7.78847	0.3405	1.27489		0.3405	8.10123	0.3405	8.01865	0.3405	7.95532	0.3405	7.88389	0.3405	7.54869	0.3405	7.32143		0.3405	6.51061	0.3405	6.4835	0.3405	6.46073	0.3405	6.44611	0.3405	6.37977	0.3405	6.27228
373	0.241158	1.05166		373	0.341352	0.286751		373	0.312985	0.537243		0.342	7.88349	0.797362		0.342	7.79754	1.16038		0.342	7.78932	0.342	1.2758		0.342	8.09794	0.342	8.02121	0.342	7.95555	0.342	7.88349	0.342	7.55016	0.342	7.32628		0.342	6.50854	0.342	6.48026	0.342	6.45499	0.342	6.4513	0.342	6.36856	0.342	6.26375
372	0.23309	1.01811		372	0.330473	0.277342		372	0.302929	0.520143		0.3435	7.88794	0.796387		0.3435	7.79721	1.16022		0.3435	7.78788	0.3435	1.27619		0.3435	8.09662	0.3435	8.02097	0.3435	7.95417	0.3435	7.88794	0.3435	7.54564	0.3435	7.31187		0.3435	6.49809	0.3435	6.48685	0.3435	6.45114	0.3435	6.44084	0.3435	6.3743	0.3435	6.27063
371	0.224808	0.984828		371	0.319746	0.268073		371	0.292936	0.503027		0.345	7.88782	0.79854		0.345	7.79751	1.1584		0.345	7.78863	0.345	1.27621		0.345	8.09483	0.345	8.02073	0.345	7.95054	0.345	7.88782	0.345	7.54432	0.345	7.30994		0.345	6.50711	0.345	6.48533	0.345	6.46636	0.345	6.43527	0.345	6.35866	0.345	6.2647
370	0.217232	0.949979		370	0.309142	0.25894		370	0.283092	0.48599		0.3465	7.88269	0.799655		0.3465	7.79141	1.15948		0.3465	7.78604	0.3465	1.277		0.3465	8.09334	0.3465	8.0176	0.3465	7.94334	0.3465	7.88269	0.3465	7.53752	0.3465	7.3093		0.3465	6.50538	0.3465	6.48356	0.3465	6.4651	0.3465	6.45018	0.3465	6.37072	0.3465	6.25689
369	0.209576	0.917474		369	0.298602	0.249922		369	0.273297	0.469109		0.348	7.87907	0.799131		0.348	7.79476	1.15943		0.348	7.78686	0.348	1.27632		0.348	8.09607	0.348	8.01768	0.348	7.94747	0.348	7.87907	0.348	7.53403	0.348	7.29867		0.348	6.51511	0.348	6.47092	0.348	6.45711	0.348	6.44281	0.348	6.3691	0.348	6.27237
368	0.201517	0.882905		368	0.28802	0.240974		368	0.263557	0.452425		0.3495	7.87961	0.802104		0.3495	7.7942	1.15907		0.3495	7.78704	0.3495	1.2764		0.3495	8.09202	0.3495	8.02309	0.3495	7.95173	0.3495	7.87961	0.3495	7.52993	0.3495	7.29609		0.3495	6.50234	0.3495	6.48053	0.3495	6.46351	0.3495	6.44885	0.3495	6.35295	0.3495	6.26456
367	0.193813	0.851692		367	0.277716	0.232271		367	0.254107	0.435745		0.351	7.87902	0.799769		0.351	7.80031	1.15948		0.351	7.78738	0.351	1.27687		0.351	8.0974	0.351	8.01768	0.351	7.95052	0.351	7.87902	0.351	7.52892	0.351	7.29285		0.351	6.50249	0.351	6.48364	0.351	6.45719	0.351	6.43926	0.351	6.3608	0.351	6.26044
366	0.186682	0.818985		366	0.267587	0.223716		366	0.244836	0.419559		0.3525	7.87832	0.801317		0.3525	7.79228	1.15861		0.3525	7.78757	0.3525	1.27742		0.3525	8.08756	0.3525	8.01699	0.3525	7.94627	0.3525	7.87832	0.3525	7.52311	0.3525	7.2858		0.3525	6.50928	0.3525	6.48085	0.3525	6.47473	0.3525	6.43446	0.3525	6.37829	0.3525	6.24678
365	0.179707	0.789216		365	0.257875	0.215502		365	0.235801	0.403857		0.354	7.87644	0.801342		0.354	7.80026	1.15827		0.354	7.78743	0.354	1.27688		0.354	8.09347	0.354	8.01737	0.354	7.94678	0.354	7.87644	0.354	7.51763	0.354	7.28276		0.354	6.50713	0.354	6.47071	0.354	6.46208	0.354	6.44788	0.354	6.37649	0.354	6.25683
364	0.172722	0.758814		364	0.248406	0.20761		364	0.22706	0.388418		0.3555	7.87435	0.803183		0.3555	7.79657	1.15674		0.3555	7.7852	0.3555	1.27792		0.3555	8.09369	0.3555	8.01641	0.3555	7.94997	0.3555	7.87435	0.3555	7.51623	0.3555	7.27096		0.3555	6.50794	0.3555	6.47018	0.3555	6.45946	0.3555	6.44495	0.3555	6.3676	0.3555	6.25205
363	0.166365	0.727849		363	0.239075	0.199831		363	0.218565	0.37321		0.357	7.87177	0.802393		0.357	7.7985	1.15811		0.357	7.78705	0.357	1.27799		0.357	8.09648	0.357	8.01796	0.357	7.93999	0.357	7.87177	0.357	7.51479	0.357	7.27484		0.357	6.50292	0.357	6.49087	0.357	6.46805	0.357	6.43192	0.357	6.36136	0.357	6.26686
362	0.159806	0.699229		362	0.230213	0.192408		362	0.210377	0.358913		0.3585	7.86597	0.803136		0.3585	7.79988	1.15865		0.3585	7.78745	0.3585	1.27716		0.3585	8.0933	0.3585	8.01815	0.3585	7.94492	0.3585	7.86597	0.3585	7.51206	0.3585	7.26648		0.3585	6.50803	0.3585	6.47479	0.3585	6.47239	0.3585	6.44192	0.3585	6.36463	0.3585	6.26757
361	0.153855	0.671227		361	0.221553	0.185369		361	0.202581	0.344826		0.36	7.86389	0.803		0.36	7.79598	1.15705		0.36	7.78615	0.36	1.27783		0.36	8.09266	0.36	8.01528	0.36	7.94158	0.36	7.86389	0.36	7.5057	0.36	7.2606		0.36	6.50179	0.36	6.48427	0.36	6.45321	0.36	6.44473	0.36	6.35315	0.36	6.25384
360	0.148002	0.643927		360	0.213066	0.178447		360	0.194927	0.33089		0.3615	7.86542	0.804464		0.3615	7.79596	1.15715		0.3615	7.78694	0.3615	1.27754		0.3615	8.09296	0.3615	8.00415	0.3615	7.94449	0.3615	7.86542	0.3615	7.49732	0.3615	7.257		0.3615	6.50955	0.3615	6.48601	0.3615	6.45408	0.3615	6.4392	0.3615	6.36716	0.3615	6.25252
359	0.14201	0.616571		359	0.205023	0.171778		359	0.187532	0.317473		0.363	7.86231	0.804555		0.363	7.79878	1.15583		0.363	7.78737	0.363	1.2778		0.363	8.09187	0.363	8.00961	0.363	7.93925	0.363	7.86231	0.363	7.50615	0.363	7.25206		0.363	6.51654	0.363	6.49171	0.363	6.47165	0.363	6.44529	0.363	6.34955	0.363	6.25436
358	0.136495	0.590228		358	0.196914	0.165106		358	0.180226	0.304125		0.3645	7.86358	0.805061		0.3645	7.80017	1.15777		0.3645	7.78555	0.3645	1.27876		0.3645	8.09575	0.3645	8.01549	0.3645	7.94025	0.3645	7.86358	0.3645	7.50311	0.3645	7.24625		0.3645	6.5089	0.3645	6.484	0.3645	6.45636	0.3645	6.43786	0.3645	6.366	0.3645	6.25088
357	0.131022	0.563978		357	0.189005	0.158786		357	0.173074	0.291256		0.366	7.85882	0.806187		0.366	7.79649	1.15443		0.366	7.78485	0.366	1.27862		0.366	8.09255	0.366	8.01284	0.366	7.9401	0.366	7.85882	0.366	7.50011	0.366	7.24184		0.366	6.50323	0.366	6.49276	0.366	6.45576	0.366	6.41802	0.366	6.35791	0.366	6.24657
356	0.125587	0.538597		356	0.181462	0.15248		356	0.166231	0.278532		0.3675	7.85863	0.80689		0.3675	7.79886	1.15787		0.3675	7.78492	0.3675	1.27891		0.3675	8.0896	0.3675	8.01379	0.3675	7.9365	0.3675	7.85863	0.3675	7.49404	0.3675	7.23947		0.3675	6.50753	0.3675	6.47537	0.3675	6.45096	0.3675	6.45324	0.3675	6.35204	0.3675	6.24887
355	0.120662	0.513018		355	0.174122	0.146504		355	0.159529	0.266223		0.369	7.85817	0.807532		0.369	7.79094	1.15521		0.369	7.78659	0.369	1.27923		0.369	8.09156	0.369	8.01503	0.369	7.94011	0.369	7.85817	0.369	7.49054	0.369	7.23907		0.369	6.50451	0.369	6.47729	0.369	6.44868	0.369	6.44062	0.369	6.35208	0.369	6.24867
354	0.115775	0.48862		354	0.1671	0.140744		354	0.153146	0.254439		0.3705	7.85546	0.808343		0.3705	7.79532	1.15558		0.3705	7.78651	0.3705	1.27865		0.3705	8.0941	0.3705	8.0145	0.3705	7.94145	0.3705	7.85546	0.3705	7.48313	0.3705	7.22674		0.3705	6.50778	0.3705	6.4815	0.3705	6.47318	0.3705	6.42738	0.3705	6.36423	0.3705	6.25512
353	0.110806	0.465693		353	0.160234	0.135124		353	0.146872	0.242879		0.372	7.85612	0.806884		0.372	7.79665	1.15642		0.372	7.78547	0.372	1.27985		0.372	8.09597	0.372	8.01036	0.372	7.93725	0.372	7.85612	0.372	7.4833	0.372	7.22553		0.372	6.49398	0.372	6.47912	0.372	6.45545	0.372	6.43608	0.372	6.35343	0.372	6.24444
352	0.106618	0.442382		352	0.153934	0.130017		352	0.14105	0.231942		0.3735	7.8473	0.807705		0.3735	7.79742	1.15437		0.3735	7.78508	0.3735	1.27941		0.3735	8.09039	0.3735	8.01189	0.3735	7.92475	0.3735	7.8473	0.3735	7.48399	0.3735	7.22102		0.3735	6.50797	0.3735	6.47925	0.3735	6.47445	0.3735	6.43932	0.3735	6.3385	0.3735	6.24473
351	0.102395	0.420502		351	0.147896	0.125183		351	0.135596	0.221694		0.375	7.85024	0.809964		0.375	7.79733	1.1548		0.375	7.785	0.375	1.27921		0.375	8.09225	0.375	8.01131	0.375	7.9306	0.375	7.85024	0.375	7.4813	0.375	7.21154		0.375	6.5073	0.375	6.48579	0.375	6.45803	0.375	6.43006	0.375	6.33965	0.375	6.24934
350	0.0986183	0.399554		350	0.142319	0.120621		350	0.130628	0.21207		0.3765	7.84621	0.808643		0.3765	7.79627	1.15616		0.3765	7.7843	0.3765	1.27989		0.3765	8.09344	0.3765	8.01268	0.3765	7.935	0.3765	7.84621	0.3765	7.47839	0.3765	7.20858		0.3765	6.50957	0.3765	6.48384	0.3765	6.45008	0.3765	6.43422	0.3765	6.35138	0.3765	6.2428
349	0.0949872	0.379401		349	0.137103	0.116416		349	0.125761	0.202687		0.378	7.84117	0.809751		0.378	7.79667	1.15463		0.378	7.78423	0.378	1.27976		0.378	8.09568	0.378	8.01082	0.378	7.93208	0.378	7.84117	0.378	7.4746	0.378	7.19903		0.378	6.49349	0.378	6.47759	0.378	6.45447	0.378	6.43368	0.378	6.35278	0.378	6.24454
348	0.0914657	0.360358		348	0.132167	0.11255		348	0.121379	0.194096		0.3795	7.83262	0.810633		0.3795	7.79604	1.15457		0.3795	7.78574	0.3795	1.27998		0.3795	8.09531	0.3795	8.0112	0.3795	7.93323	0.3795	7.83262	0.3795	7.47094	0.3795	7.1979		0.3795	6.50354	0.3795	6.47588	0.3795	6.45469	0.3795	6.42758	0.3795	6.36138	0.3795	6.2499
347	0.0884557	0.341485		347	0.127633	0.108965		347	0.117306	0.185944		0.381	7.84005	0.811933		0.381	7.79463	1.15335		0.381	7.785	0.381	1.27992		0.381	8.0928	0.381	8.01181	0.381	7.93599	0.381	7.84005	0.381	7.46757	0.381	7.19102		0.381	6.51175	0.381	6.47662	0.381	6.45199	0.381	6.42768	0.381	6.34945	0.381	6.2469
346	0.0856602	0.325465		346	0.123514	0.105868		346	0.113711	0.178411		0.3825	7.84046	0.811213		0.3825	7.79101	1.156		0.3825	7.78413	0.3825	1.28053		0.3825	8.09635	0.3825	8.00769	0.3825	7.93009	0.3825	7.84046	0.3825	7.46672	0.3825	7.18609		0.3825	6.50581	0.3825	6.47339	0.3825	6.45796	0.3825	6.43253	0.3825	6.34238	0.3825	6.23665
345	0.0831926	0.308719		345	0.11983	0.103014		345	0.110399	0.17153		0.384	7.83827	0.810908		0.384	7.79664	1.15496		0.384	7.78356	0.384	1.28052		0.384	8.09418	0.384	8.00885	0.384	7.92906	0.384	7.83827	0.384	7.46297	0.384	7.18299		0.384	6.49776	0.384	6.47779	0.384	6.44955	0.384	6.4314	0.384	6.34561	0.384	6.23876
344	0.080986	0.294086		344	0.116574	0.100587		344	0.107532	0.165124		0.3855	7.83325	0.813721		0.3855	7.7893	1.15431		0.3855	7.78411	0.3855	1.28063		0.3855	8.09371	0.3855	8.00899	0.3855	7.93124	0.3855	7.83325	0.3855	7.46123	0.3855	7.17378		0.3855	6.50035	0.3855	6.50159	0.3855	6.45016	0.3855	6.43964	0.3855	6.35425	0.3855	6.23182
343	0.0791395	0.280147		343	0.113736	0.0984508		343	0.105001	0.159401		0.387	7.8324	0.811914		0.387	7.7981	1.15379		0.387	7.78365	0.387	1.28031		0.387	8.09573	0.387	8.00399	0.387	7.93101	0.387	7.8324	0.387	7.45348	0.387	7.17163		0.387	6.51097	0.387	6.48817	0.387	6.46608	0.387	6.43481	0.387	6.34166	0.387	6.24176
342	0.0777078	0.267788		342	0.111319	0.09673		342	0.102873	0.154269		0.3885	7.82974	0.814544		0.3885	7.79599	1.15365		0.3885	7.7843	0.3885	1.28116		0.3885	8.09232	0.3885	8.00794	0.3885	7.92594	0.3885	7.82974	0.3885	7.45525	0.3885	7.16384		0.3885	6.50801	0.3885	6.47393	0.3885	6.44502	0.3885	6.42835	0.3885	6.34258	0.3885	6.2358
341	0.0763869	0.255886		341	0.109292	0.0953013		341	0.101067	0.149691		0.39	7.8306	0.814487		0.39	7.79755	1.15215		0.39	7.78449	0.39	1.28097		0.39	8.09366	0.39	8.00724	0.39	7.92734	0.39	7.8306	0.39	7.4505	0.39	7.16035		0.39	6.5128	0.39	6.4905	0.39	6.4599	0.39	6.43244	0.39	6.35004	0.39	6.24278
340	0.0753069	0.245535		340	0.107619	0.0941831		340	0.0996244	0.145735		0.3915	7.82882	0.814788		0.3915	7.79314	1.15536		0.3915	7.78425	0.3915	1.28117		0.3915	8.09048	0.3915	8.00588	0.3915	7.9248	0.3915	7.82882	0.3915	7.4494	0.3915	7.15679		0.3915	6.5062	0.3915	6.47852	0.3915	6.44768	0.3915	6.42892	0.3915	6.3387	0.3915	6.23
339	0.0745845	0.235482		339	0.106141	0.0933498		339	0.0984275	0.142037		0.393	7.82472	0.81618		0.393	7.8015	1.15332		0.393	7.78493	0.393	1.28152		0.393	8.09086	0.393	8.00118	0.393	7.92271	0.393	7.82472	0.393	7.44644	0.393	7.15073		0.393	6.5079	0.393	6.47992	0.393	6.45571	0.393	6.42937	0.393	6.34277	0.393	6.23
338	0.0740659	0.226851		338	0.105085	0.0927973		338	0.0974941	0.139003		0.3945	7.8244	0.815117		0.3945	7.79524	1.15286		0.3945	7.78308	0.3945	1.28167		0.3945	8.09061	0.3945	7.9983	0.3945	7.92372	0.3945	7.8244	0.3945	7.44013	0.3945	7.14334		0.3945	6.51034	0.3945	6.47437	0.3945	6.44655	0.3945	6.44313	0.3945	6.34958	0.3945	6.23936
337	0.0738597	0.219206		337	0.1042	0.0924444		337	0.0968766	0.136338		0.396	7.81949	0.815398		0.396	7.7961	1.15277		0.396	7.78314	0.396	1.28146		0.396	8.09044	0.396	8.00692	0.396	7.92137	0.396	7.81949	0.396	7.4392	0.396	7.14069		0.396	6.50609	0.396	6.47842	0.396	6.45006	0.396	6.41937	0.396	6.35024	0.396	6.22009
336	0.0738132	0.211995		336	0.103731	0.0923574		336	0.0965577	0.134146		0.3975	7.82076	0.817286		0.3975	7.79575	1.15311		0.3975	7.78445	0.3975	1.28193		0.3975	8.09364	0.3975	8.00534	0.3975	7.92122	0.3975	7.82076	0.3975	7.43404	0.3975	7.13649		0.3975	6.49597	0.3975	6.47728	0.3975	6.44368	0.3975	6.42943	0.3975	6.33505	0.3975	6.23506
335	0.074029	0.205756		335	0.103582	0.0925696		335	0.0964755	0.132499		0.399	7.81785	0.816905		0.399	7.79517	1.15297		0.399	7.78285	0.399	1.28244		0.399	8.09507	0.399	8.00269	0.399	7.91951	0.399	7.81785	0.399	7.43026	0.399	7.13059		0.399	6.50243	0.399	6.47831	0.399	6.46158	0.399	6.41915	0.399	6.34579	0.399	6.21553
334	0.0745749	0.200325		334	0.103782	0.0930911		334	0.0967938	0.131305		0.4005	7.81727	0.819918		0.4005	7.79484	1.15237		0.4005	7.78256	0.4005	1.2822		0.4005	8.09187	0.4005	8.00289	0.4005	7.92201	0.4005	7.81727	0.4005	7.43229	0.4005	7.11952		0.4005	6.49898	0.4005	6.48444	0.4005	6.44764	0.4005	6.43247	0.4005	6.35028	0.4005	6.22712
333	0.0752079	0.196062		333	0.104411	0.0939643		333	0.0974697	0.130539		0.402	7.81461	0.817443		0.402	7.79513	1.15086		0.402	7.78211	0.402	1.28258		0.402	8.08591	0.402	8.00104	0.402	7.92645	0.402	7.81461	0.402	7.42813	0.402	7.1146		0.402	6.51655	0.402	6.48326	0.402	6.454	0.402	6.41069	0.402	6.3501	0.402	6.22036
332	0.0764012	0.192245		332	0.105545	0.0952417		332	0.0985789	0.130434		0.4035	7.81735	0.819816		0.4035	7.7964	1.14995		0.4035	7.78308	0.4035	1.28275		0.4035	8.09474	0.4035	8.00011	0.4035	7.92268	0.4035	7.81735	0.4035	7.42383	0.4035	7.11258		0.4035	6.51387	0.4035	6.48364	0.4035	6.45412	0.4035	6.41385	0.4035	6.33798	0.4035	6.23139
331	0.0782657	0.189179		331	0.107094	0.0970799		331	0.100169	0.13067		0.405	7.8098	0.819932		0.405	7.79365	1.15253		0.405	7.7823	0.405	1.28326		0.405	8.09316	0.405	8.00273	0.405	7.9215	0.405	7.8098	0.405	7.42408	0.405	7.1127		0.405	6.50626	0.405	6.47509	0.405	6.461	0.405	6.42332	0.405	6.3333	0.405	6.2177
330	0.0804496	0.186328		330	0.109475	0.0995368		330	0.102276	0.131806		0.4065	7.81423	0.819986		0.4065	7.7923	1.15003		0.4065	7.78252	0.4065	1.28255		0.4065	8.09461	0.4065	8.00342	0.4065	7.91494	0.4065	7.81423	0.4065	7.41962	0.4065	7.10554		0.4065	6.51355	0.4065	6.4825	0.4065	6.45797	0.4065	6.42656	0.4065	6.33761	0.4065	6.22472
329	0.0833571	0.184426		329	0.112484	0.102693		329	0.105315	0.133401		0.408	7.80962	0.821704		0.408	7.79251	1.15169		0.408	7.78162	0.408	1.28369		0.408	8.09251	0.408	8.00451	0.408	7.91028	0.408	7.80962	0.408	7.4107	0.408	7.10227		0.408	6.49512	0.408	6.47166	0.408	6.44637	0.408	6.42519	0.408	6.33519	0.408	6.23361
328	0.086782	0.182555		328	0.116281	0.10653		328	0.108739	0.135819		0.4095	7.80663	0.822116		0.4095	7.79113	1.15169		0.4095	7.78156	0.4095	1.28297		0.4095	8.09108	0.4095	7.99742	0.4095	7.91683	0.4095	7.80663	0.4095	7.41176	0.4095	7.09544		0.4095	6.48993	0.4095	6.48381	0.4095	6.44881	0.4095	6.40944	0.4095	6.34315	0.4095	6.22627
327	0.0909138	0.181528		327	0.12097	0.111306		327	0.11315	0.139009		0.411	7.80634	0.823238		0.411	7.79373	1.15137		0.411	7.78135	0.411	1.2828		0.411	8.08593	0.411	7.99303	0.411	7.91297	0.411	7.80634	0.411	7.41078	0.411	7.08675		0.411	6.50879	0.411	6.48951	0.411	6.43968	0.411	6.4243	0.411	6.33854	0.411	6.22579
326	0.0960708	0.180628		326	0.126348	0.116724		326	0.118257	0.14281		0.4125	7.8008	0.823018		0.4125	7.79134	1.14996		0.4125	7.78089	0.4125	1.28288		0.4125	8.08676	0.4125	7.99866	0.4125	7.91332	0.4125	7.8008	0.4125	7.4086	0.4125	7.08259		0.4125	6.5008	0.4125	6.47953	0.4125	6.45847	0.4125	6.41703	0.4125	6.33036	0.4125	6.2059
325	0.101575	0.180742		325	0.132658	0.122954		325	0.124242	0.147464		0.414	7.80217	0.821819		0.414	7.79623	1.15062		0.414	7.78058	0.414	1.28319		0.414	8.09193	0.414	7.99769	0.414	7.91439	0.414	7.80217	0.414	7.40527	0.414	7.07851		0.414	6.49859	0.414	6.47803	0.414	6.46413	0.414	6.43377	0.414	6.32318	0.414	6.20595
324	0.107607	0.180385		324	0.139437	0.129862		324	0.130694	0.15276		0.4155	7.79929	0.823715		0.4155	7.79016	1.15072		0.4155	7.78153	0.4155	1.28407		0.4155	8.09639	0.4155	8.00028	0.4155	7.91021	0.4155	7.79929	0.4155	7.4026	0.4155	7.07582		0.4155	6.50347	0.4155	6.47569	0.4155	6.44505	0.4155	6.41924	0.4155	6.34207	0.4155	6.22157
323	0.113777	0.180684		323	0.146504	0.136928		323	0.137534	0.158159		0.417	7.79041	0.824515		0.417	7.79459	1.14933		0.417	7.78133	0.417	1.28431		0.417	8.09346	0.417	7.99709	0.417	7.91223	0.417	7.79041	0.417	7.39764	0.417	7.0677		0.417	6.51231	0.417	6.47334	0.417	6.45294	0.417	6.42487	0.417	6.35101	0.417	6.21317
322	0.120025	0.180904		322	0.153416	0.143955		322	0.144288	0.163714		0.4185	7.79575	0.82528		0.4185	7.79602	1.14897		0.4185	7.78055	0.4185	1.28375		0.4185	8.09204	0.4185	7.99661	0.4185	7.90958	0.4185	7.79575	0.4185	7.3951	0.4185	7.06681		0.4185	6.48551	0.4185	6.47873	0.4185	6.45566	0.4185	6.43252	0.4185	6.33376	0.4185	6.21871
321	0.125906	0.18157		321	0.160132	0.15087		321	0.150985	0.169068		0.42	7.79531	0.824257		0.42	7.78732	1.14896		0.42	7.78069	0.42	1.28412		0.42	8.09299	0.42	7.99373	0.42	7.91496	0.42	7.79531	0.42	7.39332	0.42	7.05746		0.42	6.50665	0.42	6.4821	0.42	6.46688	0.42	6.4114	0.42	6.32199	0.42	6.19685
320	0.131437	0.181985		320	0.166337	0.157425		320	0.157195	0.174201		0.4215	7.7904	0.825326		0.4215	7.79115	1.14986		0.4215	7.7817	0.4215	1.28379		0.4215	8.08838	0.4215	7.99715	0.4215	7.91081	0.4215	7.7904	0.4215	7.39257	0.4215	7.05008		0.4215	6.49072	0.4215	6.48057	0.4215	6.45789	0.4215	6.42915	0.4215	6.33164	0.4215	6.21335
319	0.13676	0.18227		319	0.172062	0.163379		319	0.163032	0.178936		0.423	7.79215	0.826073		0.423	7.79283	1.14933		0.423	7.78071	0.423	1.28406		0.423	8.09387	0.423	7.99574	0.423	7.90617	0.423	7.79215	0.423	7.3854	0.423	7.03974		0.423	6.51621	0.423	6.48599	0.423	6.44808	0.423	6.42006	0.423	6.33113	0.423	6.21942
318	0.141411	0.182662		318	0.177237	0.168803		318	0.168257	0.183049		0.4245	7.78668	0.827484		0.4245	7.79265	1.14702		0.4245	7.78085	0.4245	1.28427		0.4245	8.09383	0.4245	7.99915	0.4245	7.91037	0.4245	7.78668	0.4245	7.38232	0.4245	7.04911		0.4245	6.51257	0.4245	6.48639	0.4245	6.43697	0.4245	6.41238	0.4245	6.34314	0.4245	6.20657
317	0.14586	0.182724		317	0.18185	0.173634		317	0.172843	0.186814		0.426	7.78558	0.828063		0.426	7.7911	1.14898		0.426	7.77939	0.426	1.28492		0.426	8.09075	0.426	7.99726	0.426	7.904	0.426	7.78558	0.426	7.38266	0.426	7.04318		0.426	6.50023	0.426	6.46949	0.426	6.44818	0.426	6.42211	0.426	6.32629	0.426	6.19951
316	0.149457	0.183116		316	0.185912	0.177982		316	0.177081	0.190181		0.4275	7.78018	0.827857		0.4275	7.79338	1.14792		0.4275	7.77974	0.4275	1.28485		0.4275	8.09512	0.4275	8.00115	0.4275	7.9068	0.4275	7.78018	0.4275	7.37633	0.4275	7.03869		0.4275	6.50073	0.4275	6.47743	0.4275	6.44017	0.4275	6.40952	0.4275	6.3214	0.4275	6.20816
315	0.152661	0.183479		315	0.189837	0.182114		315	0.180935	0.193293		0.429	7.78337	0.828596		0.429	7.79235	1.14837		0.429	7.78052	0.429	1.28429		0.429	8.09594	0.429	7.99715	0.429	7.90419	0.429	7.78337	0.429	7.37537	0.429	7.03049		0.429	6.5071	0.429	6.47498	0.429	6.43666	0.429	6.422	0.429	6.31769	0.429	6.21036
314	0.155444	0.184189		314	0.193334	0.185881		314	0.184556	0.196223		0.4305	7.78198	0.829548		0.4305	7.7925	1.1488		0.4305	7.78063	0.4305	1.28458		0.4305	8.0927	0.4305	7.9971	0.4305	7.90614	0.4305	7.78198	0.4305	7.37153	0.4305	7.02497		0.4305	6.50923	0.4305	6.47569	0.4305	6.44102	0.4305	6.41698	0.4305	6.33389	0.4305	6.21423
313	0.158082	0.184432		313	0.196987	0.189539		313	0.188109	0.19909		0.432	7.78036	0.828623		0.432	7.79397	1.14856		0.432	7.78	0.432	1.28555		0.432	8.09155	0.432	7.99262	0.432	7.90186	0.432	7.78036	0.432	7.36789	0.432	7.01803		0.432	6.51375	0.432	6.48205	0.432	6.43671	0.432	6.42859	0.432	6.32844	0.432	6.19862
312	0.161458	0.185211		312	0.200422	0.193073		312	0.191411	0.201923		0.4335	7.7772	0.828988		0.4335	7.79122	1.1478		0.4335	7.7793	0.4335	1.28567		0.4335	8.0966	0.4335	7.9943	0.4335	7.90344	0.4335	7.7772	0.4335	7.36699	0.4335	7.01507		0.4335	6.50812	0.4335	6.47597	0.4335	6.44163	0.4335	6.41285	0.4335	6.32221	0.4335	6.208
311	0.164701	0.186493		311	0.203864	0.196579		311	0.194878	0.204922		0.435	7.7782	0.829802		0.435	7.79248	1.14889		0.435	7.77982	0.435	1.28566		0.435	8.09456	0.435	7.99667	0.435	7.90308	0.435	7.7782	0.435	7.3626	0.435	7.01559		0.435	6.49188	0.435	6.49555	0.435	6.44202	0.435	6.41937	0.435	6.31717	0.435	6.20865
310	0.168159	0.188572		310	0.207772	0.200352		310	0.198575	0.208145		0.4365	7.77376	0.831641		0.4365	7.79231	1.14792		0.4365	7.77961	0.4365	1.28563		0.4365	8.09326	0.4365	7.99508	0.4365	7.90105	0.4365	7.77376	0.4365	7.35959	0.4365	7.00775		0.4365	6.51105	0.4365	6.48621	0.4365	6.43763	0.4365	6.41438	0.4365	6.32513	0.4365	6.20716
309	0.172048	0.190645		309	0.212058	0.204471		309	0.202487	0.211847		0.438	7.76928	0.831192		0.438	7.79355	1.14671		0.438	7.77898	0.438	1.28574		0.438	8.09625	0.438	7.99452	0.438	7.90337	0.438	7.76928	0.438	7.35739	0.438	7.00071		0.438	6.4991	0.438	6.47384	0.438	6.44535	0.438	6.42116	0.438	6.32025	0.438	6.19468
308	0.176461	0.194045		308	0.216865	0.209058		308	0.207072	0.21629		0.4395	7.77468	0.832766		0.4395	7.7912	1.14515		0.4395	7.77839	0.4395	1.28605		0.4395	8.09102	0.4395	7.9958	0.4395	7.89866	0.4395	7.77468	0.4395	7.35094	0.4395	6.99566		0.4395	6.50315	0.4395	6.47994	0.4395	6.43576	0.4395	6.41279	0.4395	6.32381	0.4395	6.19995
307	0.181913	0.198686		307	0.222661	0.214304		307	0.212274	0.221445		0.441	7.77059	0.833571		0.441	7.79414	1.14581		0.441	7.77863	0.441	1.28591		0.441	8.09319	0.441	7.99261	0.441	7.8964	0.441	7.77059	0.441	7.35402	0.441	6.99297		0.441	6.49553	0.441	6.46565	0.441	6.45623	0.441	6.4152	0.441	6.31429	0.441	6.20274
306	0.187666	0.204936		306	0.229496	0.220625		306	0.218432	0.227883		0.4425	7.76755	0.832999		0.4425	7.79236	1.14629		0.4425	7.77886	0.4425	1.28648		0.4425	8.09197	0.4425	7.99458	0.4425	7.89781	0.4425	7.76755	0.4425	7.34862	0.4425	6.98651		0.4425	6.49716	0.4425	6.47982	0.4425	6.45813	0.4425	6.40631	0.4425	6.32697	0.4425	6.19717
305	0.195264	0.211987		305	0.237505	0.228104		305	0.225908	0.23562		0.444	7.76322	0.833106		0.444	7.78975	1.14552		0.444	7.77872	0.444	1.28638		0.444	8.08951	0.444	7.99164	0.444	7.89991	0.444	7.76322	0.444	7.3456	0.444	6.98454		0.444	6.49742	0.444	6.484	0.444	6.44488	0.444	6.41334	0.444	6.31674	0.444	6.19237
304	0.203502	0.221171		304	0.246925	0.236858		304	0.234448	0.244787		0.4455	7.76785	0.835271		0.4455	7.79123	1.14687		0.4455	7.77799	0.4455	1.28649		0.4455	8.09116	0.4455	7.99424	0.4455	7.90183	0.4455	7.76785	0.4455	7.34084	0.4455	6.98091		0.4455	6.50878	0.4455	6.46491	0.4455	6.44868	0.4455	6.41832	0.4455	6.31847	0.4455	6.19947
303	0.21315	0.232029		303	0.257983	0.247163		303	0.244489	0.255461		0.447	7.76631	0.833642		0.447	7.78837	1.14591		0.447	7.77835	0.447	1.28654		0.447	8.08956	0.447	7.99022	0.447	7.89535	0.447	7.76631	0.447	7.33734	0.447	6.9761		0.447	6.50167	0.447	6.48113	0.447	6.43103	0.447	6.41385	0.447	6.32343	0.447	6.18874
302	0.224179	0.24502		302	0.270215	0.258589		302	0.255781	0.267584		0.4485	7.76621	0.835524		0.4485	7.79253	1.14591		0.4485	7.77758	0.4485	1.28719		0.4485	8.0909	0.4485	7.99366	0.4485	7.89999	0.4485	7.76621	0.4485	7.32942	0.4485	6.96936		0.4485	6.5036	0.4485	6.47196	0.4485	6.44917	0.4485	6.41187	0.4485	6.31713	0.4485	6.1874
301	0.236895	0.258846		301	0.284209	0.271693		301	0.268458	0.281579		0.45	7.76221	0.834966		0.45	7.79231	1.14635		0.45	7.77885	0.45	1.28699		0.45	8.08924	0.45	7.99123	0.45	7.89408	0.45	7.76221	0.45	7.33629	0.45	6.96547		0.45	6.494	0.45	6.47159	0.45	6.44485	0.45	6.4049	0.45	6.31473	0.45	6.19265
300	0.250856	0.273569		300	0.300034	0.286135		300	0.282753	0.29688		0.4515	7.76093	0.83558		0.4515	7.78843	1.14875		0.4515	7.7773	0.4515	1.28697		0.4515	8.09654	0.4515	7.99089	0.4515	7.89546	0.4515	7.76093	0.4515	7.33317	0.4515	6.95881		0.4515	6.50176	0.4515	6.47282	0.4515	6.43692	0.4515	6.4136	0.4515	6.3218	0.4515	6.18837
299	0.266105	0.290695		299	0.317139	0.302382		299	0.298548	0.314011		0.453	7.75751	0.836735		0.453	7.78793	1.14372		0.453	7.77668	0.453	1.28797		0.453	8.09047	0.453	7.99158	0.453	7.89296	0.453	7.75751	0.453	7.33215	0.453	6.95628		0.453	6.50155	0.453	6.46372	0.453	6.44465	0.453	6.41175	0.453	6.31189	0.453	6.19264
298	0.282772	0.308614		298	0.336402	0.320028		298	0.315984	0.33282		0.4545	7.76135	0.837822		0.4545	7.79429	1.1458		0.4545	7.77645	0.4545	1.28771		0.4545	8.08954	0.4545	7.98735	0.4545	7.8959	0.4545	7.76135	0.4545	7.32658	0.4545	6.94883		0.4545	6.49988	0.4545	6.46769	0.4545	6.44807	0.4545	6.42667	0.4545	6.31394	0.4545	6.18801
297	0.302861	0.328431		297	0.358413	0.340226		297	0.335864	0.353976		0.456	7.75424	0.837103		0.456	7.79573	1.14549		0.456	7.7766	0.456	1.28765		0.456	8.09056	0.456	7.98724	0.456	7.89269	0.456	7.75424	0.456	7.32313	0.456	6.94486		0.456	6.49504	0.456	6.47873	0.456	6.45702	0.456	6.41222	0.456	6.3187	0.456	6.17447
296	0.326741	0.350708		296	0.384029	0.364016		296	0.359247	0.378494		0.4575	7.75064	0.838535		0.4575	7.79397	1.14389		0.4575	7.77696	0.4575	1.28853		0.4575	8.09255	0.4575	7.99102	0.4575	7.89187	0.4575	7.75064	0.4575	7.31997	0.4575	6.9406		0.4575	6.49887	0.4575	6.47853	0.4575	6.45909	0.4575	6.41058	0.4575	6.30837	0.4575	6.18716
295	0.352832	0.375725		295	0.414222	0.391663		295	0.386376	0.407093		0.459	7.74808	0.840311		0.459	7.79037	1.14438		0.459	7.77755	0.459	1.2882		0.459	8.09087	0.459	7.98827	0.459	7.89158	0.459	7.74808	0.459	7.31241	0.459	6.93734		0.459	6.5017	0.459	6.46545	0.459	6.44154	0.459	6.40441	0.459	6.31764	0.459	6.18271
294	0.385283	0.403349		294	0.449483	0.424057		294	0.418117	0.439804		0.4605	7.74712	0.838651		0.4605	7.79118	1.14386		0.4605	7.77666	0.4605	1.28733		0.4605	8.08915	0.4605	7.98991	0.4605	7.88528	0.4605	7.74712	0.4605	7.31292	0.4605	6.93007		0.4605	6.49539	0.4605	6.47963	0.4605	6.44063	0.4605	6.39776	0.4605	6.31465	0.4605	6.19029
293	0.422853	0.435507		293	0.490798	0.462629		293	0.45588	0.478716		0.462	7.75081	0.837808		0.462	7.78853	1.14617		0.462	7.77574	0.462	1.28838		0.462	8.09027	0.462	7.9895	0.462	7.88603	0.462	7.75081	0.462	7.31041	0.462	6.93071		0.462	6.49737	0.462	6.46854	0.462	6.43511	0.462	6.40945	0.462	6.31845	0.462	6.19353
292	0.46527	0.471663		292	0.538275	0.507125		292	0.49908	0.522981		0.4635	7.74732	0.840111		0.4635	7.7932	1.14379		0.4635	7.77751	0.4635	1.28817		0.4635	8.08749	0.4635	7.98524	0.4635	7.88571	0.4635	7.74732	0.4635	7.31123	0.4635	6.92322		0.4635	6.49247	0.4635	6.46833	0.4635	6.45443	0.4635	6.40037	0.4635	6.29838	0.4635	6.18022
291	0.51478	0.510911		291	0.592822	0.558679		291	0.549365	0.573882		0.465	7.74708	0.841372		0.465	7.78821	1.14407		0.465	7.77664	0.465	1.28886		0.465	8.08999	0.465	7.98551	0.465	7.88261	0.465	7.74708	0.465	7.30727	0.465	6.91584		0.465	6.50861	0.465	6.47993	0.465	6.43925	0.465	6.39738	0.465	6.30601	0.465	6.18761
290	0.564051	0.550617		290	0.651099	0.613608		290	0.603086	0.628323		0.4665	7.74364	0.841493		0.4665	7.78954	1.14327		0.4665	7.77817	0.4665	1.28864		0.4665	8.08716	0.4665	7.98874	0.4665	7.87295	0.4665	7.74364	0.4665	7.2991	0.4665	6.9145		0.4665	6.51062	0.4665	6.48092	0.4665	6.44595	0.4665	6.40101	0.4665	6.29072	0.4665	6.17644
289	0.612727	0.589993		289	0.709448	0.669901		289	0.657853	0.682989		0.468	7.74239	0.843264		0.468	7.79097	1.14507		0.468	7.77509	0.468	1.28889		0.468	8.08614	0.468	7.98702	0.468	7.89101	0.468	7.74239	0.468	7.30098	0.468	6.91226		0.468	6.51391	0.468	6.49552	0.468	6.44729	0.468	6.41139	0.468	6.31245	0.468	6.17193
288	0.658118	0.62446		288	0.762241	0.72199		288	0.708745	0.733613		0.4695	7.738	0.840729		0.4695	7.7876	1.14259		0.4695	7.77705	0.4695	1.28888		0.4695	8.08784	0.4695	7.98397	0.4695	7.88366	0.4695	7.738	0.4695	7.29025	0.4695	6.9041		0.4695	6.49226	0.4695	6.48824	0.4695	6.44746	0.4695	6.41931	0.4695	6.31724	0.4695	6.17796
287	0.695108	0.653201		287	0.806286	0.766519		287	0.752615	0.776048		0.471	7.74408	0.843083		0.471	7.79053	1.14436		0.471	7.77506	0.471	1.28876		0.471	8.08296	0.471	7.98304	0.471	7.88134	0.471	7.74408	0.471	7.29307	0.471	6.89974		0.471	6.50964	0.471	6.46038	0.471	6.44329	0.471	6.40071	0.471	6.30297	0.471	6.18295
286	0.724257	0.674944		286	0.84067	0.801186		286	0.786867	0.809167		0.4725	7.73733	0.844331		0.4725	7.79028	1.14416		0.4725	7.77575	0.4725	1.28922		0.4725	8.08308	0.4725	7.98013	0.4725	7.88108	0.4725	7.73733	0.4725	7.28693	0.4725	6.8925		0.4725	6.49867	0.4725	6.47691	0.4725	6.4426	0.4725	6.39342	0.4725	6.30149	0.4725	6.18433
285	0.743511	0.690349		285	0.864586	0.825171		285	0.810675	0.832192		0.474	7.73532	0.843572		0.474	7.79145	1.14386		0.474	7.77498	0.474	1.28895		0.474	8.0885	0.474	7.98887	0.474	7.88071	0.474	7.73532	0.474	7.2887	0.474	6.88862		0.474	6.49736	0.474	6.46663	0.474	6.44831	0.474	6.41284	0.474	6.30599	0.474	6.16867
284	0.756967	0.699956		284	0.880374	0.840844		284	0.826394	0.847395		0.4755	7.73711	0.844884		0.4755	7.7925	1.14323		0.4755	7.77742	0.4755	1.2895		0.4755	8.0885	0.4755	7.98259	0.4755	7.87438	0.4755	7.73711	0.4755	7.2883	0.4755	6.88334		0.4755	6.49326	0.4755	6.46241	0.4755	6.43833	0.4755	6.39495	0.4755	6.30393	0.4755	6.17419
283	0.764621	0.706438		283	0.890846	0.850759		283	0.836605	0.856939		0.477	7.72749	0.846485		0.477	7.79079	1.14068		0.477	7.7754	0.477	1.28949		0.477	8.08473	0.477	7.98376	0.477	7.87818	0.477	7.72749	0.477	7.27931	0.477	6.88173		0.477	6.49758	0.477	6.47301	0.477	6.43637	0.477	6.40251	0.477	6.30126	0.477	6.16988
282	0.76986	0.711489		282	0.897459	0.85637		282	0.842665	0.862675		0.4785	7.72729	0.846202		0.4785	7.79286	1.14136		0.4785	7.7748	0.4785	1.28971		0.4785	8.08129	0.4785	7.98089	0.4785	7.87542	0.4785	7.72729	0.4785	7.27946	0.4785	6.87725		0.4785	6.49013	0.4785	6.46495	0.4785	6.44942	0.4785	6.39392	0.4785	6.29887	0.4785	6.17435
281	0.771255	0.712272		281	0.900616	0.858384		281	0.845398	0.864806		0.48	7.72275	0.846649		0.48	7.78836	1.14411		0.48	7.77622	0.48	1.2896		0.48	8.08605	0.48	7.97997	0.48	7.87542	0.48	7.72275	0.48	7.27093	0.48	6.87161		0.48	6.50012	0.48	6.47293	0.48	6.45706	0.48	6.40195	0.48	6.32174	0.48	6.18141
280	0.767745	0.707929		280	0.899271	0.85673		280	0.844594	0.862876		0.4815	7.7264	0.847328		0.4815	7.78945	1.14195		0.4815	7.77512	0.4815	1.28977		0.4815	8.08617	0.4815	7.97671	0.4815	7.8746	0.4815	7.7264	0.4815	7.27128	0.4815	6.86514		0.4815	6.50418	0.4815	6.47586	0.4815	6.44434	0.4815	6.40084	0.4815	6.29145	0.4815	6.16944
279	0.759767	0.702789		279	0.892887	0.850239		279	0.838869	0.855827		0.483	7.72227	0.847482		0.483	7.79106	1.14176		0.483	7.77482	0.483	1.28998		0.483	8.08838	0.483	7.97936	0.483	7.87585	0.483	7.72227	0.483	7.26839	0.483	6.8621		0.483	6.49704	0.483	6.46498	0.483	6.43456	0.483	6.41207	0.483	6.30291	0.483	6.16242
278	0.748658	0.692081		278	0.881563	0.83902		278	0.828509	0.844363		0.4845	7.72481	0.848478		0.4845	7.79055	1.14245		0.4845	7.77665	0.4845	1.29062		0.4845	8.08801	0.4845	7.9763	0.4845	7.87463	0.4845	7.72481	0.4845	7.27138	0.4845	6.85776		0.4845	6.49241	0.4845	6.47187	0.4845	6.45217	0.4845	6.41467	0.4845	6.29435	0.4845	6.17328
277	0.731927	0.680763		277	0.864567	0.822431		277	0.813098	0.82755		0.486	7.72117	0.847167		0.486	7.79078	1.14167		0.486	7.77411	0.486	1.29059		0.486	8.08848	0.486	7.97987	0.486	7.87017	0.486	7.72117	0.486	7.26882	0.486	6.85044		0.486	6.50214	0.486	6.48251	0.486	6.43834	0.486	6.4072	0.486	6.29386	0.486	6.14915
276	0.713586	0.66715		276	0.843728	0.801753		276	0.79349	0.807267		0.4875	7.72125	0.848452		0.4875	7.79233	1.14043		0.4875	7.77495	0.4875	1.29082		0.4875	8.08094	0.4875	7.9812	0.4875	7.87539	0.4875	7.72125	0.4875	7.26245	0.4875	6.8465		0.4875	6.50742	0.4875	6.48017	0.4875	6.44228	0.4875	6.40558	0.4875	6.30776	0.4875	6.17089
275	0.693382	0.651327		275	0.819809	0.778162		275	0.770934	0.784082		0.489	7.715	0.850996		0.489	7.79041	1.14106		0.489	7.77455	0.489	1.29049		0.489	8.08653	0.489	7.98095	0.489	7.87235	0.489	7.715	0.489	7.2597	0.489	6.84495		0.489	6.50242	0.489	6.4667	0.489	6.43842	0.489	6.38389	0.489	6.28802	0.489	6.15582
274	0.670159	0.635949		274	0.7942	0.752409		274	0.746627	0.759655		0.4905	7.71948	0.851375		0.4905	7.78793	1.13936		0.4905	7.77562	0.4905	1.29113		0.4905	8.08412	0.4905	7.97852	0.4905	7.86878	0.4905	7.71948	0.4905	7.25347	0.4905	6.83891		0.4905	6.49796	0.4905	6.47567	0.4905	6.43914	0.4905	6.39073	0.4905	6.2948	0.4905	6.15567
273	0.646802	0.621605		273	0.767641	0.725789		273	0.721061	0.734723		0.492	7.71246	0.851245		0.492	7.79049	1.14022		0.492	7.7737	0.492	1.29103		0.492	8.08453	0.492	7.97873	0.492	7.87179	0.492	7.71246	0.492	7.25284	0.492	6.83538		0.492	6.50056	0.492	6.46906	0.492	6.44528	0.492	6.39912	0.492	6.30311	0.492	6.17282
272	0.622245	0.607678		272	0.741118	0.698614		272	0.695081	0.709832		0.4935	7.71147	0.850724		0.4935	7.79026	1.14049		0.4935	7.7747	0.4935	1.29139		0.4935	8.08645	0.4935	7.97603	0.4935	7.86899	0.4935	7.71147	0.4935	7.24984	0.4935	6.82882		0.4935	6.49684	0.4935	6.47746	0.4935	6.43675	0.4935	6.38869	0.4935	6.28908	0.4935	6.15894
271	0.599478	0.594925		271	0.714951	0.672044		271	0.669872	0.685304		0.495	7.70671	0.852621		0.495	7.78898	1.14026		0.495	7.77374	0.495	1.29169		0.495	8.08659	0.495	7.97792	0.495	7.8681	0.495	7.70671	0.495	7.24862	0.495	6.82639		0.495	6.4992	0.495	6.48467	0.495	6.43323	0.495	6.39338	0.495	6.30853	0.495	6.16671
270	0.57744	0.584505		270	0.689594	0.645765		270	0.645509	0.661957		0.4965	7.70199	0.852933		0.4965	7.78875	1.14118		0.4965	7.77369	0.4965	1.29139		0.4965	8.08455	0.4965	7.97834	0.4965	7.87004	0.4965	7.70199	0.4965	7.24245	0.4965	6.82027		0.4965	6.49821	0.4965	6.46632	0.4965	6.44961	0.4965	6.3878	0.4965	6.28603	0.4965	6.15711
269	0.55676	0.573068		269	0.66505	0.620272		269	0.621681	0.639267		0.498	7.69533	0.854059		0.498	7.79063	1.13978		0.498	7.77353	0.498	1.29153		0.498	8.08566	0.498	7.97329	0.498	7.865	0.498	7.69533	0.498	7.23961	0.498	6.81368		0.498	6.4933	0.498	6.46564	0.498	6.44419	0.498	6.38938	0.498	6.29233	0.498	6.1654
268	0.536728	0.562676		268	0.641735	0.596027		268	0.599092	0.617806		0.4995	7.69702	0.853656		0.4995	7.79122	1.13881		0.4995	7.77292	0.4995	1.2921		0.4995	8.08445	0.4995	7.97482	0.4995	7.86362	0.4995	7.69702	0.4995	7.23529	0.4995	6.80922		0.4995	6.49966	0.4995	6.47831	0.4995	6.44878	0.4995	6.39641	0.4995	6.30248	0.4995	6.16599
267	0.5167	0.551896		267	0.618727	0.572681		267	0.577347	0.59642		0.501	7.70385	0.854677		0.501	7.79107	1.13882		0.501	7.77428	0.501	1.29216		0.501	8.08395	0.501	7.97304	0.501	7.86606	0.501	7.70385	0.501	7.23683	0.501	6.80467		0.501	6.50178	0.501	6.46964	0.501	6.45537	0.501	6.39512	0.501	6.29556	0.501	6.15105
266	0.498514	0.541272		266	0.596905	0.550577		266	0.556611	0.576015		0.5025	7.70296	0.854268		0.5025	7.79176	1.13943		0.5025	7.77369	0.5025	1.29191		0.5025	8.0817	0.5025	7.97013	0.5025	7.86415	0.5025	7.70296	0.5025	7.23441	0.5025	6.79892		0.5025	6.49511	0.5025	6.47637	0.5025	6.43896	0.5025	6.39905	0.5025	6.29049	0.5025	6.15873
265	0.480798	0.529519		265	0.57592	0.529544		265	0.536881	0.555836		0.504	7.6932	0.856358		0.504	7.79129	1.14146		0.504	7.77321	0.504	1.29212		0.504	8.08621	0.504	7.96959	0.504	7.86036	0.504	7.6932	0.504	7.23251	0.504	6.79531		0.504	6.49722	0.504	6.4866	0.504	6.42842	0.504	6.38725	0.504	6.27883	0.504	6.15993
264	0.464396	0.517484		264	0.556566	0.509945		264	0.51843	0.536709		0.5055	7.68637	0.856665		0.5055	7.79078	1.13877		0.5055	7.77318	0.5055	1.29261		0.5055	8.08219	0.5055	7.9709	0.5055	7.86337	0.5055	7.68637	0.5055	7.22939	0.5055	6.78843		0.5055	6.48413	0.5055	6.48149	0.5055	6.44082	0.5055	6.38902	0.5055	6.28891	0.5055	6.15613
263	0.449305	0.504109		263	0.538682	0.491819		263	0.501209	0.518409		0.507	7.69088	0.857202		0.507	7.79075	1.1393		0.507	7.77345	0.507	1.29204		0.507	8.08367	0.507	7.97279	0.507	7.86202	0.507	7.69088	0.507	7.22579	0.507	6.78893		0.507	6.50342	0.507	6.48103	0.507	6.43746	0.507	6.39958	0.507	6.30082	0.507	6.14904
262	0.436387	0.492359		262	0.52219	0.475178		262	0.485628	0.501603		0.5085	7.69042	0.857897		0.5085	7.78951	1.14096		0.5085	7.7731	0.5085	1.29211		0.5085	8.08442	0.5085	7.97226	0.5085	7.86391	0.5085	7.69042	0.5085	7.22364	0.5085	6.78611		0.5085	6.49741	0.5085	6.46664	0.5085	6.43093	0.5085	6.39431	0.5085	6.28719	0.5085	6.14178
261	0.424873	0.479039		261	0.50733	0.460411		261	0.471696	0.486188		0.51	7.69441	0.857781		0.51	7.79142	1.13866		0.51	7.77231	0.51	1.29236		0.51	8.08516	0.51	7.96864	0.51	7.86268	0.51	7.69441	0.51	7.21942	0.51	6.7793		0.51	6.50337	0.51	6.47593	0.51	6.44142	0.51	6.37982	0.51	6.28948	0.51	6.1511
260	0.413557	0.466343		260	0.493275	0.446504		260	0.458754	0.471474		0.5115	7.69296	0.859414		0.5115	7.78701	1.13817		0.5115	7.77336	0.5115	1.29221		0.5115	8.08344	0.5115	7.9691	0.5115	7.85918	0.5115	7.69296	0.5115	7.21566	0.5115	6.76884		0.5115	6.49081	0.5115	6.47126	0.5115	6.43249	0.5115	6.39127	0.5115	6.29289	0.5115	6.14926
259	0.402771	0.452867		259	0.479286	0.433156		259	0.446193	0.456824		0.513	7.6894	0.859116		0.513	7.78621	1.13901		0.513	7.7717	0.513	1.29267		0.513	8.08313	0.513	7.9651	0.513	7.86032	0.513	7.6894	0.513	7.20913	0.513	6.76828		0.513	6.49795	0.513	6.47113	0.513	6.43773	0.513	6.39902	0.513	6.27994	0.513	6.15685
258	0.39261	0.438466		258	0.464914	0.420033		258	0.433303	0.441971		0.5145	7.68891	0.859233		0.5145	7.79248	1.13752		0.5145	7.77127	0.5145	1.29312		0.5145	8.08543	0.5145	7.96592	0.5145	7.85521	0.5145	7.68891	0.5145	7.21068	0.5145	6.76326		0.5145	6.49382	0.5145	6.46965	0.5145	6.43045	0.5145	6.40175	0.5145	6.28301	0.5145	6.14957
257	0.380352	0.422328		257	0.449426	0.405974		257	0.41964	0.425988		0.516	7.68158	0.860405		0.516	7.78808	1.13784		0.516	7.77132	0.516	1.2934		0.516	8.08477	0.516	7.97147	0.516	7.85615	0.516	7.68158	0.516	7.19794	0.516	6.76048		0.516	6.50239	0.516	6.47026	0.516	6.43746	0.516	6.39309	0.516	6.29599	0.516	6.14797
256	0.36832	0.404755		256	0.433191	0.391692		256	0.405316	0.409492		0.5175	7.68908	0.861552		0.5175	7.7866	1.13989		0.5175	7.77211	0.5175	1.29322		0.5175	8.08422	0.5175	7.96991	0.5175	7.85597	0.5175	7.68908	0.5175	7.20355	0.5175	6.75691		0.5175	6.49901	0.5175	6.47984	0.5175	6.42334	0.5175	6.38808	0.5175	6.29139	0.5175	6.14388
255	0.354605	0.386909		255	0.415874	0.37681		255	0.390454	0.392204		0.519	7.68394	0.861196		0.519	7.78941	1.13778		0.519	7.771	0.519	1.294		0.519	8.08005	0.519	7.96691	0.519	7.85646	0.519	7.68394	0.519	7.1979	0.519	6.74876		0.519	6.4969	0.519	6.46254	0.519	6.43357	0.519	6.38456	0.519	6.28944	0.519	6.15005
254	0.340335	0.368474		254	0.398112	0.361146		254	0.374643	0.374471		0.5205	7.68234	0.861789		0.5205	7.78573	1.13983		0.5205	7.77066	0.5205	1.29354		0.5205	8.07443	0.5205	7.97001	0.5205	7.85808	0.5205	7.68234	0.5205	7.19656	0.5205	6.74083		0.5205	6.49896	0.5205	6.46035	0.5205	6.43916	0.5205	6.38575	0.5205	6.28392	0.5205	6.15756
253	0.325713	0.349659		253	0.378987	0.344644		253	0.357876	0.35597		0.522	7.67621	0.862374		0.522	7.78901	1.13729		0.522	7.77179	0.522	1.29411		0.522	8.08312	0.522	7.967	0.522	7.85245	0.522	7.67621	0.522	7.19178	0.522	6.73678		0.522	6.49864	0.522	6.46816	0.522	6.42086	0.522	6.38815	0.522	6.28056	0.522	6.13674
252	0.311143	0.33101		252	0.359731	0.327694		252	0.34071	0.337172		0.5235	7.67467	0.863942		0.5235	7.7895	1.13825		0.5235	7.7726	0.5235	1.29437		0.5235	8.08109	0.5235	7.96374	0.5235	7.85066	0.5235	7.67467	0.5235	7.19282	0.5235	6.73169		0.5235	6.50138	0.5235	6.46891	0.5235	6.43338	0.5235	6.38973	0.5235	6.27905	0.5235	6.14107
251	0.29538	0.313228		251	0.340202	0.310479		251	0.323198	0.318698		0.525	7.67566	0.863959		0.525	7.79459	1.13551		0.525	7.77149	0.525	1.29392		0.525	8.08036	0.525	7.96709	0.525	7.84858	0.525	7.67566	0.525	7.18385	0.525	6.72871		0.525	6.48831	0.525	6.47244	0.525	6.42562	0.525	6.39004	0.525	6.27973	0.525	6.13889
250	0.280504	0.295409		250	0.320801	0.293468		250	0.305865	0.300323		0.5265	7.67656	0.865668		0.5265	7.78655	1.13805		0.5265	7.77141	0.5265	1.29448		0.5265	8.08229	0.5265	7.96456	0.5265	7.83989	0.5265	7.67656	0.5265	7.17801	0.5265	6.7245		0.5265	6.48943	0.5265	6.47266	0.5265	6.43216	0.5265	6.39008	0.5265	6.2955	0.5265	6.13401
249	0.265503	0.278522		249	0.301853	0.276607		249	0.28854	0.282626		0.528	7.67444	0.864826		0.528	7.78939	1.13658		0.528	7.77171	0.528	1.29371		0.528	8.07973	0.528	7.96152	0.528	7.84741	0.528	7.67444	0.528	7.18136	0.528	6.72352		0.528	6.50998	0.528	6.46716	0.528	6.42312	0.528	6.38894	0.528	6.28064	0.528	6.13391
248	0.250628	0.261953		248	0.283607	0.260118		248	0.271751	0.265445		0.5295	7.66984	0.865115		0.5295	7.78723	1.13511		0.5295	7.77062	0.5295	1.29428		0.5295	8.08232	0.5295	7.95714	0.5295	7.84857	0.5295	7.66984	0.5295	7.17979	0.5295	6.71409		0.5295	6.49166	0.5295	6.47045	0.5295	6.44116	0.5295	6.37597	0.5295	6.2709	0.5295	6.14154
247	0.237132	0.247217		247	0.266145	0.244379		247	0.255718	0.249206		0.531	7.66934	0.867234		0.531	7.78459	1.13713		0.531	7.77092	0.531	1.29471		0.531	8.07378	0.531	7.96274	0.531	7.84847	0.531	7.66934	0.531	7.17627	0.531	6.70569		0.531	6.49515	0.531	6.46773	0.531	6.43913	0.531	6.38647	0.531	6.26064	0.531	6.13334
246	0.22462	0.233113		246	0.25	0.229827		246	0.240818	0.234295		0.5325	7.6707	0.867618		0.5325	7.79088	1.13599		0.5325	7.7706	0.5325	1.2944		0.5325	8.07923	0.5325	7.96544	0.5325	7.84815	0.5325	7.6707	0.5325	7.17379	0.5325	6.69367		0.5325	6.49938	0.5325	6.4566	0.5325	6.42345	0.5325	6.38883	0.5325	6.27959	0.5325	6.12105
245	0.212897	0.220348		245	0.235305	0.21642		245	0.227137	0.220455		0.534	7.66383	0.866617		0.534	7.78623	1.13564		0.534	7.77003	0.534	1.29449		0.534	8.08123	0.534	7.96534	0.534	7.84997	0.534	7.66383	0.534	7.17051	0.534	6.69822		0.534	6.50136	0.534	6.48305	0.534	6.43402	0.534	6.38786	0.534	6.28539	0.534	6.1301
244	0.202556	0.208338		244	0.222304	0.204332		244	0.214798	0.208333		0.5355	7.667	0.86823		0.5355	7.789	1.137		0.5355	7.76924	0.5355	1.2951		0.5355	8.08121	0.5355	7.96422	0.5355	7.8411	0.5355	7.667	0.5355	7.16856	0.5355	6.6977		0.5355	6.49216	0.5355	6.47591	0.5355	6.43106	0.5355	6.38957	0.5355	6.28561	0.5355	6.13997
243	0.193517	0.198084		243	0.211004	0.193594		243	0.203869	0.197595		0.537	7.65715	0.868034		0.537	7.78628	1.13579		0.537	7.7702	0.537	1.29521		0.537	8.08223	0.537	7.96407	0.537	7.84241	0.537	7.65715	0.537	7.15907	0.537	6.69167		0.537	6.49465	0.537	6.45941	0.537	6.43509	0.537	6.37348	0.537	6.27819	0.537	6.13627
242	0.186617	0.189552		242	0.20192	0.18476		242	0.194881	0.188975		0.5385	7.65648	0.868242		0.5385	7.79018	1.13435		0.5385	7.77048	0.5385	1.29521		0.5385	8.08227	0.5385	7.96173	0.5385	7.83871	0.5385	7.65648	0.5385	7.16034	0.5385	6.68731		0.5385	6.50099	0.5385	6.47106	0.5385	6.43563	0.5385	6.3915	0.5385	6.25741	0.5385	6.13714
241	0.180801	0.182754		241	0.194929	0.177953		241	0.188007	0.182271		0.54	7.65675	0.868541		0.54	7.78833	1.13563		0.54	7.77092	0.54	1.29537		0.54	8.07986	0.54	7.96083	0.54	7.84157	0.54	7.65675	0.54	7.1591	0.54	6.67695		0.54	6.48748	0.54	6.45794	0.54	6.42907	0.54	6.39806	0.54	6.27777	0.54	6.13685
240	0.177764	0.177381		240	0.190416	0.172918		240	0.183014	0.177534		0.5415	7.65431	0.868761		0.5415	7.78738	1.13502		0.5415	7.76944	0.5415	1.29506		0.5415	8.07861	0.5415	7.96334	0.5415	7.84223	0.5415	7.65431	0.5415	7.1568	0.5415	6.66728		0.5415	6.4846	0.5415	6.47993	0.5415	6.42923	0.5415	6.37769	0.5415	6.26982	0.5415	6.13015
239	0.176206	0.173374		239	0.187914	0.169886		239	0.180147	0.174683		0.543	7.65843	0.870594		0.543	7.79219	1.13539		0.543	7.76982	0.543	1.29483		0.543	8.07928	0.543	7.96532	0.543	7.84105	0.543	7.65843	0.543	7.15298	0.543	6.6624		0.543	6.4988	0.543	6.48318	0.543	6.4364	0.543	6.37883	0.543	6.27391	0.543	6.1245
238	0.175995	0.170488		238	0.187466	0.168495		238	0.179108	0.173472		0.5445	7.65523	0.869075		0.5445	7.78408	1.13618		0.5445	7.76882	0.5445	1.29555		0.5445	8.07676	0.5445	7.95821	0.5445	7.83565	0.5445	7.65523	0.5445	7.15534	0.5445	6.67079		0.5445	6.48767	0.5445	6.4812	0.5445	6.42377	0.5445	6.38647	0.5445	6.2808	0.5445	6.1276
237	0.177087	0.167677		237	0.18854	0.16848		237	0.179613	0.173624		0.546	7.64788	0.87313		0.546	7.78933	1.13439		0.546	7.76928	0.546	1.29634		0.546	8.0784	0.546	7.96046	0.546	7.83803	0.546	7.64788	0.546	7.1423	0.546	6.66806		0.546	6.48682	0.546	6.45837	0.546	6.4371	0.546	6.39296	0.546	6.26367	0.546	6.12512
236	0.178437	0.165068		236	0.190449	0.169215		236	0.181046	0.174457		0.5475	7.64707	0.87208		0.5475	7.78552	1.13546		0.5475	7.76821	0.5475	1.296		0.5475	8.08047	0.5475	7.96065	0.5475	7.83328	0.5475	7.64707	0.5475	7.14412	0.5475	6.66137		0.5475	6.49062	0.5475	6.47222	0.5475	6.43047	0.5475	6.38008	0.5475	6.26358	0.5475	6.13897
235	0.179565	0.161767		235	0.192136	0.169796		235	0.182596	0.175078		0.549	7.65401	0.873427		0.549	7.78602	1.13365		0.549	7.7695	0.549	1.29628		0.549	8.07841	0.549	7.96358	0.549	7.83484	0.549	7.65401	0.549	7.14259	0.549	6.6535		0.549	6.48851	0.549	6.46943	0.549	6.4276	0.549	6.38702	0.549	6.26663	0.549	6.12962
234	0.17943	0.156951		234	0.19284	0.169576		234	0.183499	0.174741		0.5505	7.65006	0.87133		0.5505	7.78515	1.13645		0.5505	7.77013	0.5505	1.296		0.5505	8.07908	0.5505	7.95804	0.5505	7.83801	0.5505	7.65006	0.5505	7.13823	0.5505	6.65035		0.5505	6.50283	0.5505	6.47177	0.5505	6.43408	0.5505	6.39983	0.5505	6.26473	0.5505	6.13024
233	0.176994	0.15022		233	0.191667	0.167575		233	0.18258	0.172477		0.552	7.64764	0.874375		0.552	7.78911	1.13305		0.552	7.76926	0.552	1.2966		0.552	8.07627	0.552	7.96198	0.552	7.83853	0.552	7.64764	0.552	7.13764	0.552	6.64148		0.552	6.49405	0.552	6.47578	0.552	6.41516	0.552	6.38264	0.552	6.27541	0.552	6.12736
232	0.172784	0.141509		232	0.188063	0.163412		232	0.179698	0.168015		0.5535	7.64947	0.875378		0.5535	7.78803	1.13392		0.5535	7.76947	0.5535	1.29672		0.5535	8.07724	0.5535	7.96136	0.5535	7.83075	0.5535	7.64947	0.5535	7.13073	0.5535	6.64287		0.5535	6.50304	0.5535	6.46953	0.5535	6.42347	0.5535	6.37746	0.5535	6.27014	0.5535	6.12868
231	0.165642	0.131052		231	0.181882	0.157017		231	0.174195	0.161047		0.555	7.64264	0.875403		0.555	7.78697	1.13446		0.555	7.77004	0.555	1.29613		0.555	8.07883	0.555	7.9583	0.555	7.83443	0.555	7.64264	0.555	7.12741	0.555	6.63255		0.555	6.49493	0.555	6.47576	0.555	6.42565	0.555	6.37979	0.555	6.277	0.555	6.12207
230	0.156651	0.119612		230	0.173286	0.14853		230	0.166579	0.152099		0.5565	7.63356	0.875469		0.5565	7.79073	1.13253		0.5565	7.76977	0.5565	1.29615		0.5565	8.07778	0.5565	7.9602	0.5565	7.82746	0.5565	7.63356	0.5565	7.12198	0.5565	6.63331		0.5565	6.49977	0.5565	6.4694	0.5565	6.42118	0.5565	6.37948	0.5565	6.26447	0.5565	6.12235
229	0.145946	0.107677		229	0.162688	0.138224		229	0.156688	0.141183		0.558	7.6414	0.874745		0.558	7.78209	1.13266		0.558	7.76869	0.558	1.29701		0.558	8.07703	0.558	7.96016	0.558	7.8307	0.558	7.6414	0.558	7.1185	0.558	6.62901		0.558	6.50111	0.558	6.48092	0.558	6.43137	0.558	6.383	0.558	6.26363	0.558	6.12059
228	0.134138	0.0960374		228	0.150717	0.126876		228	0.145509	0.129324		0.5595	7.63881	0.87637		0.5595	7.79051	1.13475		0.5595	7.76908	0.5595	1.2967		0.5595	8.07658	0.5595	7.96052	0.5595	7.82874	0.5595	7.63881	0.5595	7.11736	0.5595	6.62117		0.5595	6.50079	0.5595	6.4757	0.5595	6.43049	0.5595	6.37047	0.5595	6.26934	0.5595	6.12738
227	0.121758	0.084697		227	0.138167	0.115211		227	0.133752	0.11722		0.561	7.63582	0.876895		0.561	7.78655	1.1323		0.561	7.76848	0.561	1.29674		0.561	8.0737	0.561	7.95825	0.561	7.82683	0.561	7.63582	0.561	7.11608	0.561	6.61894		0.561	6.50243	0.561	6.47339	0.561	6.4234	0.561	6.38221	0.561	6.24454	0.561	6.13064
226	0.110048	0.074693		226	0.12567	0.103679		226	0.121791	0.105374		0.5625	7.63105	0.876267		0.5625	7.7869	1.13386		0.5625	7.76815	0.5625	1.29741		0.5625	8.07638	0.5625	7.95552	0.5625	7.82579	0.5625	7.63105	0.5625	7.11363	0.5625	6.61325		0.5625	6.49922	0.5625	6.47927	0.5625	6.42151	0.5625	6.38014	0.5625	6.26625	0.5625	6.12027
225	0.0984669	0.0655627		225	0.113304	0.0925034		225	0.110075	0.0939417		0.564	7.62713	0.87815		0.564	7.78661	1.13077		0.564	7.76804	0.564	1.29733		0.564	8.07814	0.564	7.9544	0.564	7.83374	0.564	7.62713	0.564	7.10928	0.564	6.61328		0.564	6.49576	0.564	6.47404	0.564	6.42858	0.564	6.36419	0.564	6.27206	0.564	6.11742
224	0.0876141	0.0575984		224	0.101726	0.082134		224	0.098877	0.0833201		0.5655	7.62199	0.878506		0.5655	7.7901	1.13232		0.5655	7.76767	0.5655	1.29774		0.5655	8.07475	0.5655	7.9577	0.5655	7.8246	0.5655	7.62199	0.5655	7.10668	0.5655	6.60681		0.5655	6.50174	0.5655	6.47329	0.5655	6.43333	0.5655	6.3796	0.5655	6.26191	0.5655	6.13104
223	0.0778198	0.0506592		223	0.0909716	0.07276		223	0.0885063	0.0737619		0.567	7.62831	0.878754		0.567	7.78557	1.13133		0.567	7.76851	0.567	1.29733		0.567	8.07743	0.567	7.9589	0.567	7.82621	0.567	7.62831	0.567	7.10033	0.567	6.60193		0.567	6.50319	0.567	6.47265	0.567	6.43767	0.567	6.37719	0.567	6.26631	0.567	6.12861
222	0.0691056	0.0447381		222	0.0812459	0.0645292		222	0.0791943	0.0653863		0.5685	7.62686	0.879968		0.5685	7.78957	1.13225		0.5685	7.76852	0.5685	1.29768		0.5685	8.0736	0.5685	7.95574	0.5685	7.8239	0.5685	7.62686	0.5685	7.09617	0.5685	6.60204		0.5685	6.48119	0.5685	6.46894	0.5685	6.43315	0.5685	6.38371	0.5685	6.25547	0.5685	6.11212
221	0.0611532	0.0396919		221	0.0726956	0.0572979		221	0.0706941	0.0580031		0.57	7.6247	0.880066		0.57	7.78575	1.13325		0.57	7.76907	0.57	1.29865		0.57	8.07431	0.57	7.95742	0.57	7.82183	0.57	7.6247	0.57	7.10357	0.57	6.59683		0.57	6.49906	0.57	6.47736	0.57	6.42125	0.57	6.36927	0.57	6.26192	0.57	6.11379
220	0.0542045	0.0354505		220	0.065009	0.0509793		220	0.0632012	0.0516379		0.5715	7.62854	0.880402		0.5715	7.78703	1.13214		0.5715	7.76685	0.5715	1.29829		0.5715	8.07082	0.5715	7.95625	0.5715	7.82262	0.5715	7.62854	0.5715	7.09695	0.5715	6.59115		0.5715	6.48795	0.5715	6.45611	0.5715	6.43554	0.5715	6.37445	0.5715	6.25534	0.5715	6.11563
219	0.0480294	0.0317502		219	0.05808	0.0454152		219	0.0564253	0.0459647		0.573	7.62068	0.88252		0.573	7.78857	1.13222		0.573	7.76834	0.573	1.298		0.573	8.07383	0.573	7.95637	0.573	7.82194	0.573	7.62068	0.573	7.09421	0.573	6.58455		0.573	6.49716	0.573	6.46279	0.573	6.42577	0.573	6.36274	0.573	6.26115	0.573	6.11114
218	0.0429022	0.0287116		218	0.0521499	0.0407708		218	0.0506669	0.0412858		0.5745	7.62642	0.883375		0.5745	7.78743	1.13246		0.5745	7.76835	0.5745	1.29812		0.5745	8.07511	0.5745	7.95437	0.5745	7.81778	0.5745	7.62642	0.5745	7.09179	0.5745	6.57767		0.5745	6.4972	0.5745	6.46796	0.5745	6.42	0.5745	6.38398	0.5745	6.24733	0.5745	6.11458
217	0.0383234	0.0260603		217	0.0468338	0.0368547		217	0.0455528	0.0372916		0.576	7.61882	0.883012		0.576	7.7898	1.13209		0.576	7.76807	0.576	1.29768		0.576	8.07307	0.576	7.95745	0.576	7.81622	0.576	7.61882	0.576	7.08597	0.576	6.57725		0.576	6.50022	0.576	6.46352	0.576	6.41442	0.576	6.37638	0.576	6.26763	0.576	6.11017
216	0.0342607	0.0238049		216	0.0423014	0.0334835		216	0.0410908	0.0338715		0.5775	7.62024	0.883203		0.5775	7.78997	1.13165		0.5775	7.76682	0.5775	1.29864		0.5775	8.07197	0.5775	7.95817	0.5775	7.81728	0.5775	7.62024	0.5775	7.08397	0.5775	6.57097		0.5775	6.5095	0.5775	6.47122	0.5775	6.43817	0.5775	6.38144	0.5775	6.26608	0.5775	6.11112
215	0.0307763	0.0218117		215	0.038321	0.0306034		215	0.0371993	0.0309438		0.579	7.61697	0.883437		0.579	7.78491	1.13224		0.579	7.76634	0.579	1.29839		0.579	8.07192	0.579	7.95486	0.579	7.81484	0.579	7.61697	0.579	7.08195	0.579	6.56832		0.579	6.49712	0.579	6.47028	0.579	6.43285	0.579	6.36258	0.579	6.2544	0.579	6.10958
214	0.0276423	0.0200796		214	0.034768	0.028103		214	0.033778	0.0284088		0.5805	7.61601	0.883168		0.5805	7.78483	1.1305		0.5805	7.76806	0.5805	1.29835		0.5805	8.071	0.5805	7.95393	0.5805	7.81527	0.5805	7.61601	0.5805	7.07828	0.5805	6.56284		0.5805	6.48938	0.5805	6.47067	0.5805	6.43657	0.5805	6.37054	0.5805	6.25494	0.5805	6.12218
213	0.0249338	0.0185502		213	0.0317192	0.0259429		213	0.0308055	0.0262707		0.582	7.61324	0.885424		0.582	7.78757	1.13156		0.582	7.76659	0.582	1.29884		0.582	8.0717	0.582	7.95478	0.582	7.8108	0.582	7.61324	0.582	7.07507	0.582	6.55578		0.582	6.5029	0.582	6.45883	0.582	6.44395	0.582	6.38356	0.582	6.24875	0.582	6.11188
212	0.0225139	0.0172067		212	0.0290716	0.024116		212	0.0282454	0.0244147		0.5835	7.61313	0.885883		0.5835	7.78489	1.13108		0.5835	7.76712	0.5835	1.299		0.5835	8.07434	0.5835	7.9565	0.5835	7.80946	0.5835	7.61313	0.5835	7.07254	0.5835	6.55491		0.5835	6.50742	0.5835	6.47485	0.5835	6.43186	0.5835	6.37104	0.5835	6.24562	0.5835	6.10928
211	0.0204432	0.0159526		211	0.0268179	0.0225455		211	0.0259918	0.0228244		0.585	7.61118	0.885332		0.585	7.78928	1.13269		0.585	7.76628	0.585	1.29941		0.585	8.07504	0.585	7.95476	0.585	7.79746	0.585	7.61118	0.585	7.0686	0.585	6.55065		0.585	6.49136	0.585	6.45529	0.585	6.42529	0.585	6.37658	0.585	6.25475	0.585	6.10823
210	0.0186205	0.0148964		210	0.0248486	0.0212348		210	0.024066	0.021494		0.5865	7.60661	0.888319		0.5865	7.79085	1.13064		0.5865	7.76679	0.5865	1.29849		0.5865	8.06716	0.5865	7.95496	0.5865	7.8044	0.5865	7.60661	0.5865	7.06765	0.5865	6.54414		0.5865	6.4985	0.5865	6.46938	0.5865	6.43562	0.5865	6.39594	0.5865	6.25423	0.5865	6.1133
209	0.0170398	0.0139427		209	0.0231594	0.0200981		209	0.0224549	0.0203317		0.588	7.60487	0.885261		0.588	7.78932	1.12977		0.588	7.76494	0.588	1.2995		0.588	8.07232	0.588	7.95413	0.588	7.81229	0.588	7.60487	0.588	7.06508	0.588	6.54364		0.588	6.48319	0.588	6.46728	0.588	6.41394	0.588	6.36769	0.588	6.249	0.588	6.10931
208	0.0157106	0.0131464		208	0.0217777	0.0191617		208	0.0211167	0.0194114		0.5895	7.60348	0.886968		0.5895	7.78614	1.12912		0.5895	7.76686	0.5895	1.2989		0.5895	8.06677	0.5895	7.95297	0.5895	7.81274	0.5895	7.60348	0.5895	7.06192	0.5895	6.53602		0.5895	6.50365	0.5895	6.46347	0.5895	6.40562	0.5895	6.37803	0.5895	6.24565	0.5895	6.09439
207	0.0145853	0.0124431		207	0.0206423	0.0183958		207	0.0199926	0.0186306		0.591	7.60036	0.88702		0.591	7.78815	1.13012		0.591	7.76523	0.591	1.29988		0.591	8.06656	0.591	7.95012	0.591	7.8071	0.591	7.60036	0.591	7.06125	0.591	6.53282		0.591	6.48652	0.591	6.46843	0.591	6.42515	0.591	6.3795	0.591	6.26331	0.591	6.11053
206	0.0136447	0.0118661		206	0.0197166	0.0177789		206	0.0190848	0.0179803		0.5925	7.59568	0.889701		0.5925	7.78426	1.13024		0.5925	7.76649	0.5925	1.29939		0.5925	8.06531	0.5925	7.95366	0.5925	7.80763	0.5925	7.59568	0.5925	7.05404	0.5925	6.52807		0.5925	6.49305	0.5925	6.47135	0.5925	6.4202	0.5925	6.36798	0.5925	6.24765	0.5925	6.10091
205	0.0128531	0.0113595		205	0.0189275	0.0172472		205	0.0183344	0.0174391		0.594	7.60065	0.890635		0.594	7.78991	1.13169		0.594	7.76537	0.594	1.29912		0.594	8.07273	0.594	7.95282	0.594	7.80535	0.594	7.60065	0.594	7.05215	0.594	6.52645		0.594	6.51473	0.594	6.46794	0.594	6.41436	0.594	6.37018	0.594	6.26424	0.594	6.09955
204	0.0121927	0.0109291		204	0.0183141	0.0167966		204	0.0176984	0.017007		0.5955	7.59723	0.890421		0.5955	7.7867	1.12946		0.5955	7.76513	0.5955	1.30001		0.5955	8.06708	0.5955	7.9558	0.5955	7.80083	0.5955	7.59723	0.5955	7.04816	0.5955	6.51906		0.5955	6.48828	0.5955	6.46652	0.5955	6.42143	0.5955	6.37705	0.5955	6.24283	0.5955	6.10515
203	0.0116134	0.0105774		203	0.0177723	0.0164467		203	0.0171781	0.0166434		0.597	7.59605	0.891709		0.597	7.78747	1.1313		0.597	7.76708	0.597	1.30019		0.597	8.06242	0.597	7.9504	0.597	7.80406	0.597	7.59605	0.597	7.04528	0.597	6.51941		0.597	6.49473	0.597	6.46433	0.597	6.42645	0.597	6.37074	0.597	6.25151	0.597	6.09845
202	0.011158	0.0102687		202	0.0173461	0.0161499		202	0.0167572	0.0163281		0.5985	7.59205	0.891707		0.5985	7.78517	1.12979		0.5985	7.76513	0.5985	1.29986		0.5985	8.0709	0.5985	7.94913	0.5985	7.80084	0.5985	7.59205	0.5985	7.03436	0.5985	6.51089		0.5985	6.50391	0.5985	6.46845	0.5985	6.41579	0.5985	6.37455	0.5985	6.26087	0.5985	6.09788
201	0.0107515	0.00999928		201	0.0169557	0.0158757		201	0.0163811	0.0160688		0.6	7.59095	0.891236		0.6	7.78573	1.13036		0.6	7.76671	0.6	1.30001		0.6	8.05989	0.6	7.9424	0.6	7.80555	0.6	7.59095	0.6	7.03206	0.6	6.5086		0.6	6.51611	0.6	6.4641	0.6	6.43002	0.6	6.36436	0.6	6.24379	0.6	6.09772
200	0.0103927	0.00977874		200	0.0165915	0.0156462		200	0.016048	0.0158221		0.6015	7.58984	0.892275		0.6015	7.78582	1.12972		0.6015	7.76605	0.6015	1.30044		0.6015	8.06829	0.6015	7.94903	0.6015	7.79484	0.6015	7.58984	0.6015	7.04234	0.6015	6.50119		0.6015	6.49789	0.6015	6.46892	0.6015	6.42829	0.6015	6.36796	0.6015	6.25315	0.6015	6.10202
												0.603	7.5871	0.891714		0.603	7.78502	1.13123		0.603	7.76585	0.603	1.29998		0.603	8.06791	0.603	7.94994	0.603	7.79729	0.603	7.5871	0.603	7.0333	0.603	6.49596		0.603	6.50595	0.603	6.47983	0.603	6.43686	0.603	6.37139	0.603	6.24335	0.603	6.09075
												0.6045	7.58289	0.893702		0.6045	7.78435	1.12849		0.6045	7.76603	0.6045	1.30054		0.6045	8.06628	0.6045	7.95004	0.6045	7.79993	0.6045	7.58289	0.6045	7.03275	0.6045	6.49294		0.6045	6.50115	0.6045	6.47695	0.6045	6.42602	0.6045	6.36922	0.6045	6.24999	0.6045	6.09343
												0.606	7.57911	0.894242		0.606	7.78777	1.12919		0.606	7.76437	0.606	1.30053		0.606	8.06508	0.606	7.95079	0.606	7.79677	0.606	7.57911	0.606	7.02749	0.606	6.48944		0.606	6.49963	0.606	6.47172	0.606	6.43316	0.606	6.37195	0.606	6.25713	0.606	6.09496
												0.6075	7.58085	0.893077		0.6075	7.79022	1.1284		0.6075	7.76429	0.6075	1.30092		0.6075	8.06468	0.6075	7.95172	0.6075	7.79628	0.6075	7.58085	0.6075	7.02554	0.6075	6.48536		0.6075	6.49697	0.6075	6.47815	0.6075	6.42342	0.6075	6.36709	0.6075	6.25006	0.6075	6.08583
												0.609	7.57827	0.894862		0.609	7.78554	1.12852		0.609	7.76588	0.609	1.30078		0.609	8.06881	0.609	7.94959	0.609	7.79987	0.609	7.57827	0.609	7.01772	0.609	6.48145		0.609	6.49523	0.609	6.47607	0.609	6.41609	0.609	6.37021	0.609	6.23994	0.609	6.09432
												0.6105	7.57688	0.895556		0.6105	7.78459	1.12678		0.6105	7.76535	0.6105	1.30165		0.6105	8.06135	0.6105	7.94452	0.6105	7.79346	0.6105	7.57688	0.6105	7.01755	0.6105	6.47745		0.6105	6.50343	0.6105	6.47796	0.6105	6.42223	0.6105	6.34567	0.6105	6.24581	0.6105	6.09187
												0.612	7.57254	0.895937		0.612	7.78943	1.12949		0.612	7.76386	0.612	1.30041		0.612	8.06627	0.612	7.94629	0.612	7.79052	0.612	7.57254	0.612	7.01768	0.612	6.47745		0.612	6.49872	0.612	6.47414	0.612	6.42051	0.612	6.35826	0.612	6.23895	0.612	6.09146
												0.6135	7.57391	0.897148		0.6135	7.78577	1.12779		0.6135	7.76435	0.6135	1.30138		0.6135	8.06791	0.6135	7.94854	0.6135	7.79171	0.6135	7.57391	0.6135	7.01866	0.6135	6.4667		0.6135	6.50252	0.6135	6.46889	0.6135	6.4149	0.6135	6.36276	0.6135	6.22638	0.6135	6.09692
												0.615	7.57043	0.897144		0.615	7.78707	1.12749		0.615	7.76463	0.615	1.3013		0.615	8.06407	0.615	7.95143	0.615	7.79061	0.615	7.57043	0.615	7.01294	0.615	6.46487		0.615	6.49597	0.615	6.45716	0.615	6.41658	0.615	6.36062	0.615	6.23505	0.615	6.09898
												0.6165	7.56938	0.896308		0.6165	7.78259	1.1252		0.6165	7.76339	0.6165	1.30094		0.6165	8.06259	0.6165	7.94801	0.6165	7.78458	0.6165	7.56938	0.6165	7.01034	0.6165	6.45785		0.6165	6.49036	0.6165	6.47625	0.6165	6.42648	0.6165	6.35836	0.6165	6.23309	0.6165	6.10704
												0.618	7.56692	0.898817		0.618	7.78913	1.12717		0.618	7.76411	0.618	1.30151		0.618	8.06351	0.618	7.94683	0.618	7.78927	0.618	7.56692	0.618	7.00274	0.618	6.45564		0.618	6.48977	0.618	6.4564	0.618	6.41438	0.618	6.373	0.618	6.23603	0.618	6.08527
												0.6195	7.56396	0.899609		0.6195	7.78638	1.12811		0.6195	7.76501	0.6195	1.30111		0.6195	8.06169	0.6195	7.9436	0.6195	7.78863	0.6195	7.56396	0.6195	6.99886	0.6195	6.45271		0.6195	6.51178	0.6195	6.4705	0.6195	6.42645	0.6195	6.36444	0.6195	6.24752	0.6195	6.08959
												0.621	7.56582	0.898824		0.621	7.78723	1.12951		0.621	7.76286	0.621	1.30145		0.621	8.06101	0.621	7.94632	0.621	7.78632	0.621	7.56582	0.621	7.00268	0.621	6.44405		0.621	6.49397	0.621	6.45818	0.621	6.42355	0.621	6.35646	0.621	6.24017	0.621	6.08841
												0.6225	7.55846	0.898846		0.6225	7.78556	1.12654		0.6225	7.76416	0.6225	1.3017		0.6225	8.06245	0.6225	7.94176	0.6225	7.78059	0.6225	7.55846	0.6225	6.99639	0.6225	6.4395		0.6225	6.49686	0.6225	6.45467	0.6225	6.42378	0.6225	6.37097	0.6225	6.24769	0.6225	6.07391
												0.624	7.55385	0.902112		0.624	7.78965	1.12818		0.624	7.76387	0.624	1.30194		0.624	8.06393	0.624	7.94522	0.624	7.78538	0.624	7.55385	0.624	6.99339	0.624	6.43564		0.624	6.49966	0.624	6.45849	0.624	6.40996	0.624	6.36611	0.624	6.24961	0.624	6.08278
												0.6255	7.55423	0.901703		0.6255	7.78631	1.1285		0.6255	7.76442	0.6255	1.30222		0.6255	8.05843	0.6255	7.94427	0.6255	7.78313	0.6255	7.55423	0.6255	6.99502	0.6255	6.43355		0.6255	6.48906	0.6255	6.45687	0.6255	6.42612	0.6255	6.36854	0.6255	6.24616	0.6255	6.08677
												0.627	7.5614	0.901331		0.627	7.78621	1.12707		0.627	7.76442	0.627	1.30254		0.627	8.06362	0.627	7.94863	0.627	7.78427	0.627	7.5614	0.627	6.98915	0.627	6.42668		0.627	6.50074	0.627	6.4554	0.627	6.42697	0.627	6.36652	0.627	6.24182	0.627	6.08181
												0.6285	7.55728	0.903363		0.6285	7.7816	1.1274		0.6285	7.76359	0.6285	1.30249		0.6285	8.05786	0.6285	7.9402	0.6285	7.78373	0.6285	7.55728	0.6285	6.98564	0.6285	6.42745		0.6285	6.50181	0.6285	6.45508	0.6285	6.41281	0.6285	6.35784	0.6285	6.22703	0.6285	6.08691
												0.63	7.55536	0.902201		0.63	7.78683	1.12786		0.63	7.76387	0.63	1.303		0.63	8.06228	0.63	7.94846	0.63	7.78306	0.63	7.55536	0.63	6.98413	0.63	6.41995		0.63	6.49408	0.63	6.45671	0.63	6.40741	0.63	6.34723	0.63	6.24225	0.63	6.0754
												0.6315	7.55551	0.903209		0.6315	7.7845	1.12653		0.6315	7.76247	0.6315	1.30235		0.6315	8.06106	0.6315	7.93856	0.6315	7.78019	0.6315	7.55551	0.6315	6.9805	0.6315	6.41334		0.6315	6.50684	0.6315	6.47218	0.6315	6.42626	0.6315	6.36226	0.6315	6.22568	0.6315	6.08864
												0.633	7.54886	0.904015		0.633	7.78624	1.12736		0.633	7.76336	0.633	1.3026		0.633	8.06241	0.633	7.93521	0.633	7.78519	0.633	7.54886	0.633	6.97617	0.633	6.41231		0.633	6.50254	0.633	6.47292	0.633	6.43194	0.633	6.35181	0.633	6.23276	0.633	6.08228
												0.6345	7.55167	0.903583		0.6345	7.78528	1.12642		0.6345	7.76378	0.6345	1.30277		0.6345	8.06231	0.6345	7.94461	0.6345	7.78319	0.6345	7.55167	0.6345	6.97195	0.6345	6.40455		0.6345	6.4992	0.6345	6.47178	0.6345	6.40211	0.6345	6.3511	0.6345	6.23733	0.6345	6.08365
												0.636	7.54824	0.906026		0.636	7.78538	1.1251		0.636	7.76238	0.636	1.30251		0.636	8.06358	0.636	7.93961	0.636	7.77983	0.636	7.54824	0.636	6.96673	0.636	6.4005		0.636	6.49513	0.636	6.45441	0.636	6.42735	0.636	6.35692	0.636	6.23989	0.636	6.08101
												0.6375	7.54651	0.905107		0.6375	7.78928	1.12656		0.6375	7.76343	0.6375	1.30324		0.6375	8.06222	0.6375	7.94466	0.6375	7.78397	0.6375	7.54651	0.6375	6.96236	0.6375	6.39843		0.6375	6.50333	0.6375	6.46208	0.6375	6.41677	0.6375	6.36827	0.6375	6.23127	0.6375	6.07087
												0.639	7.54898	0.906215		0.639	7.78361	1.12465		0.639	7.76295	0.639	1.30306		0.639	8.05956	0.639	7.93648	0.639	7.77837	0.639	7.54898	0.639	6.9627	0.639	6.38948		0.639	6.50771	0.639	6.47455	0.639	6.41619	0.639	6.37476	0.639	6.23458	0.639	6.0757
												0.6405	7.54581	0.908793		0.6405	7.78707	1.12689		0.6405	7.76377	0.6405	1.30327		0.6405	8.05738	0.6405	7.94358	0.6405	7.77434	0.6405	7.54581	0.6405	6.95797	0.6405	6.38749		0.6405	6.49739	0.6405	6.46167	0.6405	6.41971	0.6405	6.35776	0.6405	6.22359	0.6405	6.0783
												0.642	7.54281	0.907299		0.642	7.78656	1.12749		0.642	7.76383	0.642	1.30364		0.642	8.05715	0.642	7.93517	0.642	7.77982	0.642	7.54281	0.642	6.95699	0.642	6.38045		0.642	6.49691	0.642	6.4868	0.642	6.40742	0.642	6.36003	0.642	6.24741	0.642	6.0734
												0.6435	7.54295	0.906487		0.6435	7.78627	1.12652		0.6435	7.763	0.6435	1.30375		0.6435	8.06005	0.6435	7.9385	0.6435	7.77105	0.6435	7.54295	0.6435	6.95583	0.6435	6.37696		0.6435	6.50032	0.6435	6.47656	0.6435	6.41994	0.6435	6.3658	0.6435	6.2186	0.6435	6.076
												0.645	7.53722	0.908795		0.645	7.78593	1.12506		0.645	7.76131	0.645	1.3036		0.645	8.06268	0.645	7.93708	0.645	7.76935	0.645	7.53722	0.645	6.94327	0.645	6.37653		0.645	6.50626	0.645	6.46874	0.645	6.41485	0.645	6.35874	0.645	6.21791	0.645	6.08237
												0.6465	7.53688	0.909574		0.6465	7.78528	1.12655		0.6465	7.76291	0.6465	1.3033		0.6465	8.06025	0.6465	7.93914	0.6465	7.77022	0.6465	7.53688	0.6465	6.94583	0.6465	6.37104		0.6465	6.49731	0.6465	6.45388	0.6465	6.40592	0.6465	6.35949	0.6465	6.22685	0.6465	6.0806
												0.648	7.53556	0.909252		0.648	7.78719	1.12338		0.648	7.76204	0.648	1.30419		0.648	8.05508	0.648	7.93132	0.648	7.77317	0.648	7.53556	0.648	6.94609	0.648	6.36719		0.648	6.49552	0.648	6.46504	0.648	6.41599	0.648	6.3613	0.648	6.23004	0.648	6.06819
												0.6495	7.53648	0.909746		0.6495	7.78605	1.12296		0.6495	7.76173	0.6495	1.3033		0.6495	8.0558	0.6495	7.93785	0.6495	7.77209	0.6495	7.53648	0.6495	6.9437	0.6495	6.35564		0.6495	6.49968	0.6495	6.46189	0.6495	6.41773	0.6495	6.35716	0.6495	6.22012	0.6495	6.07638
												0.651	7.53376	0.910282		0.651	7.7848	1.12382		0.651	7.7624	0.651	1.30406		0.651	8.05991	0.651	7.93218	0.651	7.7721	0.651	7.53376	0.651	6.94016	0.651	6.34934		0.651	6.49834	0.651	6.46171	0.651	6.4105	0.651	6.34265	0.651	6.22294	0.651	6.06213
												0.6525	7.52982	0.911454		0.6525	7.78486	1.12531		0.6525	7.76083	0.6525	1.30419		0.6525	8.06118	0.6525	7.93874	0.6525	7.77149	0.6525	7.52982	0.6525	6.93825	0.6525	6.35738		0.6525	6.47639	0.6525	6.46992	0.6525	6.41388	0.6525	6.35443	0.6525	6.24645	0.6525	6.07175
												0.654	7.53089	0.911853		0.654	7.78173	1.12519		0.654	7.76252	0.654	1.30365		0.654	8.05867	0.654	7.93664	0.654	7.7679	0.654	7.53089	0.654	6.93532	0.654	6.34767		0.654	6.50423	0.654	6.45251	0.654	6.40749	0.654	6.3593	0.654	6.22818	0.654	6.07243
												0.6555	7.5277	0.911587		0.6555	7.78689	1.12394		0.6555	7.76079	0.6555	1.30385		0.6555	8.05694	0.6555	7.9384	0.6555	7.76513	0.6555	7.5277	0.6555	6.93374	0.6555	6.34597		0.6555	6.49645	0.6555	6.4596	0.6555	6.40948	0.6555	6.35125	0.6555	6.21396	0.6555	6.06752
												0.657	7.52657	0.915316		0.657	7.78617	1.12339		0.657	7.76224	0.657	1.30477		0.657	8.05955	0.657	7.94023	0.657	7.76772	0.657	7.52657	0.657	6.92763	0.657	6.34486		0.657	6.50602	0.657	6.46775	0.657	6.42138	0.657	6.36028	0.657	6.23311	0.657	6.06844
												0.6585	7.52589	0.913504		0.6585	7.78602	1.12371		0.6585	7.76284	0.6585	1.30466		0.6585	8.05683	0.6585	7.93837	0.6585	7.77264	0.6585	7.52589	0.6585	6.92695	0.6585	6.33525		0.6585	6.48933	0.6585	6.46976	0.6585	6.41936	0.6585	6.34626	0.6585	6.21307	0.6585	6.061
												0.66	7.51927	0.913624		0.66	7.78246	1.12396		0.66	7.76228	0.66	1.30485		0.66	8.05373	0.66	7.93727	0.66	7.76734	0.66	7.51927	0.66	6.92301	0.66	6.32706		0.66	6.51379	0.66	6.46486	0.66	6.40505	0.66	6.35609	0.66	6.23868	0.66	6.07144
												0.6615	7.52193	0.914869		0.6615	7.78489	1.12493		0.6615	7.76093	0.6615	1.30487		0.6615	8.05988	0.6615	7.94109	0.6615	7.77343	0.6615	7.52193	0.6615	6.9207	0.6615	6.32363		0.6615	6.50157	0.6615	6.46121	0.6615	6.41868	0.6615	6.35476	0.6615	6.22722	0.6615	6.06173
												0.663	7.51837	0.915763		0.663	7.78624	1.12337		0.663	7.76137	0.663	1.30411		0.663	8.05689	0.663	7.94075	0.663	7.76437	0.663	7.51837	0.663	6.91468	0.663	6.32679		0.663	6.50574	0.663	6.46123	0.663	6.40096	0.663	6.35222	0.663	6.20853	0.663	6.06318
												0.6645	7.51316	0.915475		0.6645	7.78632	1.12209		0.6645	7.76115	0.6645	1.3049		0.6645	8.06191	0.6645	7.93768	0.6645	7.76231	0.6645	7.51316	0.6645	6.91554	0.6645	6.32007		0.6645	6.49791	0.6645	6.46784	0.6645	6.4403	0.6645	6.35751	0.6645	6.22379	0.6645	6.06172
												0.666	7.51043	0.914785		0.666	7.78813	1.12479		0.666	7.7612	0.666	1.30486		0.666	8.0567	0.666	7.93748	0.666	7.76548	0.666	7.51043	0.666	6.9105	0.666	6.32005		0.666	6.49588	0.666	6.46271	0.666	6.42178	0.666	6.34874	0.666	6.21782	0.666	6.06277
												0.6675	7.51249	0.916076		0.6675	7.78542	1.12196		0.6675	7.76178	0.6675	1.30518		0.6675	8.05509	0.6675	7.93315	0.6675	7.76307	0.6675	7.51249	0.6675	6.90942	0.6675	6.31363		0.6675	6.49273	0.6675	6.46564	0.6675	6.41328	0.6675	6.34674	0.6675	6.21394	0.6675	6.05904
												0.669	7.51208	0.918514		0.669	7.78699	1.12179		0.669	7.76077	0.669	1.30542		0.669	8.05745	0.669	7.93395	0.669	7.76077	0.669	7.51208	0.669	6.9051	0.669	6.3082		0.669	6.48571	0.669	6.45646	0.669	6.41087	0.669	6.34197	0.669	6.20833	0.669	6.07012
												0.6705	7.51032	0.918214		0.6705	7.7858	1.12246		0.6705	7.76143	0.6705	1.30529		0.6705	8.05807	0.6705	7.93276	0.6705	7.76606	0.6705	7.51032	0.6705	6.90403	0.6705	6.3032		0.6705	6.48935	0.6705	6.47385	0.6705	6.40813	0.6705	6.34907	0.6705	6.21801	0.6705	6.06019
												0.672	7.51172	0.919351		0.672	7.78611	1.12238		0.672	7.76061	0.672	1.30511		0.672	8.05528	0.672	7.93278	0.672	7.76169	0.672	7.51172	0.672	6.90443	0.672	6.29923		0.672	6.4879	0.672	6.45871	0.672	6.41251	0.672	6.34616	0.672	6.21405	0.672	6.06388
												0.6735	7.50427	0.917002		0.6735	7.77971	1.12091		0.6735	7.76047	0.6735	1.30506		0.6735	8.0582	0.6735	7.93832	0.6735	7.75772	0.6735	7.50427	0.6735	6.89557	0.6735	6.29672		0.6735	6.50886	0.6735	6.45994	0.6735	6.41167	0.6735	6.3607	0.6735	6.22211	0.6735	6.06438
												0.675	7.50389	0.919567		0.675	7.78529	1.12171		0.675	7.76089	0.675	1.3056		0.675	8.05935	0.675	7.93051	0.675	7.75827	0.675	7.50389	0.675	6.8942	0.675	6.29635		0.675	6.47627	0.675	6.46449	0.675	6.41836	0.675	6.35156	0.675	6.21328	0.675	6.06357
												0.6765	7.49894	0.919677		0.6765	7.78305	1.12299		0.6765	7.75922	0.6765	1.30544		0.6765	8.05782	0.6765	7.93385	0.6765	7.75817	0.6765	7.49894	0.6765	6.88848	0.6765	6.29059		0.6765	6.4968	0.6765	6.46547	0.6765	6.4129	0.6765	6.35382	0.6765	6.20195	0.6765	6.05803
												0.678	7.50339	0.91861		0.678	7.77909	1.12075		0.678	7.76148	0.678	1.30528		0.678	8.05627	0.678	7.93455	0.678	7.75679	0.678	7.50339	0.678	6.88213	0.678	6.2873		0.678	6.50284	0.678	6.46625	0.678	6.41921	0.678	6.34663	0.678	6.19775	0.678	6.05131
												0.6795	7.5021	0.919342		0.6795	7.78453	1.12132		0.6795	7.76136	0.6795	1.3061		0.6795	8.05731	0.6795	7.93137	0.6795	7.75347	0.6795	7.5021	0.6795	6.8905	0.6795	6.28267		0.6795	6.49234	0.6795	6.45406	0.6795	6.41367	0.6795	6.3435	0.6795	6.20788	0.6795	6.06439
												0.681	7.49695	0.920672		0.681	7.78672	1.12164		0.681	7.76054	0.681	1.30627		0.681	8.05474	0.681	7.92997	0.681	7.7549	0.681	7.49695	0.681	6.88075	0.681	6.2742		0.681	6.50134	0.681	6.45875	0.681	6.41952	0.681	6.36103	0.681	6.20661	0.681	6.05213
												0.6825	7.49603	0.921532		0.6825	7.78692	1.12142		0.6825	7.76039	0.6825	1.30606		0.6825	8.05803	0.6825	7.92993	0.6825	7.75515	0.6825	7.49603	0.6825	6.87997	0.6825	6.27062		0.6825	6.49606	0.6825	6.47205	0.6825	6.40499	0.6825	6.34759	0.6825	6.22045	0.6825	6.05983
												0.684	7.49773	0.922873		0.684	7.78605	1.12099		0.684	7.76065	0.684	1.30558		0.684	8.05566	0.684	7.93606	0.684	7.75114	0.684	7.49773	0.684	6.87995	0.684	6.26759		0.684	6.49762	0.684	6.45635	0.684	6.41468	0.684	6.33177	0.684	6.22434	0.684	6.05432
												0.6855	7.49335	0.923723		0.6855	7.78815	1.12174		0.6855	7.76014	0.6855	1.30646		0.6855	8.05326	0.6855	7.92804	0.6855	7.75165	0.6855	7.49335	0.6855	6.87454	0.6855	6.26774		0.6855	6.50557	0.6855	6.46302	0.6855	6.41114	0.6855	6.34	0.6855	6.20736	0.6855	6.06158
												0.687	7.49442	0.923683		0.687	7.78529	1.12235		0.687	7.75903	0.687	1.30702		0.687	8.054	0.687	7.93038	0.687	7.75146	0.687	7.49442	0.687	6.86848	0.687	6.26489		0.687	6.48773	0.687	6.45145	0.687	6.40652	0.687	6.35136	0.687	6.21192	0.687	6.0618
												0.6885	7.49556	0.924411		0.6885	7.78523	1.12227		0.6885	7.76056	0.6885	1.30608		0.6885	8.05331	0.6885	7.92783	0.6885	7.7524	0.6885	7.49556	0.6885	6.87048	0.6885	6.26001		0.6885	6.49016	0.6885	6.45627	0.6885	6.42485	0.6885	6.34904	0.6885	6.22702	0.6885	6.05699
												0.69	7.48792	0.922307		0.69	7.78323	1.12042		0.69	7.76063	0.69	1.30659		0.69	8.0523	0.69	7.92828	0.69	7.7493	0.69	7.48792	0.69	6.8624	0.69	6.25636		0.69	6.48871	0.69	6.46045	0.69	6.4151	0.69	6.34575	0.69	6.22162	0.69	6.06035
												0.6915	7.4858	0.924679		0.6915	7.77773	1.12054		0.6915	7.75859	0.6915	1.30642		0.6915	8.04985	0.6915	7.93007	0.6915	7.74908	0.6915	7.4858	0.6915	6.86508	0.6915	6.2504		0.6915	6.50124	0.6915	6.4679	0.6915	6.41699	0.6915	6.35778	0.6915	6.22368	0.6915	6.05278
												0.693	7.48964	0.925652		0.693	7.78692	1.12004		0.693	7.75934	0.693	1.3066		0.693	8.05409	0.693	7.92675	0.693	7.74942	0.693	7.48964	0.693	6.86102	0.693	6.2445		0.693	6.50803	0.693	6.46407	0.693	6.40909	0.693	6.3382	0.693	6.20682	0.693	6.04697
												0.6945	7.48503	0.926199		0.6945	7.7814	1.119		0.6945	7.75922	0.6945	1.30692		0.6945	8.05357	0.6945	7.92886	0.6945	7.74551	0.6945	7.48503	0.6945	6.86142	0.6945	6.24405		0.6945	6.4919	0.6945	6.4582	0.6945	6.40893	0.6945	6.33552	0.6945	6.1997	0.6945	6.04324
												0.696	7.48271	0.926766		0.696	7.7792	1.11995		0.696	7.75911	0.696	1.30673		0.696	8.05066	0.696	7.92523	0.696	7.74603	0.696	7.48271	0.696	6.85492	0.696	6.24229		0.696	6.49548	0.696	6.45325	0.696	6.40616	0.696	6.34273	0.696	6.21107	0.696	6.05522
												0.6975	7.48147	0.928306		0.6975	7.7827	1.12033		0.6975	7.76005	0.6975	1.30695		0.6975	8.05128	0.6975	7.92984	0.6975	7.74477	0.6975	7.48147	0.6975	6.85462	0.6975	6.23346		0.6975	6.4914	0.6975	6.45049	0.6975	6.4135	0.6975	6.35629	0.6975	6.20044	0.6975	6.0571
												0.699	7.47538	0.926956		0.699	7.78451	1.12021		0.699	7.75839	0.699	1.30677		0.699	8.05411	0.699	7.92782	0.699	7.74832	0.699	7.47538	0.699	6.85063	0.699	6.2297		0.699	6.51084	0.699	6.45511	0.699	6.40988	0.699	6.34384	0.699	6.21312	0.699	6.04325
												0.7005	7.4787	0.926036		0.7005	7.78242	1.12034		0.7005	7.75978	0.7005	1.30708		0.7005	8.04934	0.7005	7.92737	0.7005	7.74368	0.7005	7.4787	0.7005	6.85007	0.7005	6.22431		0.7005	6.50889	0.7005	6.46798	0.7005	6.4109	0.7005	6.35192	0.7005	6.20955	0.7005	6.0489
												0.702	7.47704	0.928826		0.702	7.78508	1.12012		0.702	7.75863	0.702	1.30715		0.702	8.04869	0.702	7.9281	0.702	7.74118	0.702	7.47704	0.702	6.84432	0.702	6.22177		0.702	6.49564	0.702	6.46387	0.702	6.3912	0.702	6.35306	0.702	6.20287	0.702	6.04328
												0.7035	7.47658	0.928876		0.7035	7.78597	1.11911		0.7035	7.75767	0.7035	1.30784		0.7035	8.05255	0.7035	7.92303	0.7035	7.74216	0.7035	7.47658	0.7035	6.84086	0.7035	6.21976		0.7035	6.49729	0.7035	6.46966	0.7035	6.40018	0.7035	6.34821	0.7035	6.20928	0.7035	6.04145
												0.705	7.46886	0.931303		0.705	7.78226	1.12187		0.705	7.75864	0.705	1.30791		0.705	8.04892	0.705	7.92434	0.705	7.73658	0.705	7.46886	0.705	6.83909	0.705	6.2138		0.705	6.50012	0.705	6.44846	0.705	6.39624	0.705	6.34631	0.705	6.19847	0.705	6.04511
												0.7065	7.47233	0.930944		0.7065	7.78546	1.12045		0.7065	7.75916	0.7065	1.30744		0.7065	8.04997	0.7065	7.9277	0.7065	7.73746	0.7065	7.47233	0.7065	6.83016	0.7065	6.21117		0.7065	6.49214	0.7065	6.45243	0.7065	6.39274	0.7065	6.3347	0.7065	6.20559	0.7065	6.05015
												0.708	7.46978	0.929995		0.708	7.7839	1.12032		0.708	7.75826	0.708	1.30811		0.708	8.04373	0.708	7.92124	0.708	7.73571	0.708	7.46978	0.708	6.83285	0.708	6.21025		0.708	6.4775	0.708	6.44409	0.708	6.41612	0.708	6.34959	0.708	6.21073	0.708	6.03657
												0.7095	7.46902	0.930626		0.7095	7.78624	1.11758		0.7095	7.75894	0.7095	1.3076		0.7095	8.04442	0.7095	7.92263	0.7095	7.73877	0.7095	7.46902	0.7095	6.83004	0.7095	6.20198		0.7095	6.49027	0.7095	6.44775	0.7095	6.41626	0.7095	6.34366	0.7095	6.20277	0.7095	6.04681
												0.711	7.46753	0.931121		0.711	7.78863	1.11785		0.711	7.75862	0.711	1.30833		0.711	8.04659	0.711	7.92209	0.711	7.73453	0.711	7.46753	0.711	6.82762	0.711	6.20342		0.711	6.51117	0.711	6.46659	0.711	6.41209	0.711	6.33144	0.711	6.20632	0.711	6.0466
												0.7125	7.46724	0.935012		0.7125	7.78131	1.11977		0.7125	7.75772	0.7125	1.30766		0.7125	8.04805	0.7125	7.92215	0.7125	7.73545	0.7125	7.46724	0.7125	6.82347	0.7125	6.19321		0.7125	6.48583	0.7125	6.45312	0.7125	6.40702	0.7125	6.33628	0.7125	6.20514	0.7125	6.04357
												0.714	7.46386	0.932994		0.714	7.7825	1.11659		0.714	7.7582	0.714	1.30781		0.714	8.05376	0.714	7.92062	0.714	7.73248	0.714	7.46386	0.714	6.82313	0.714	6.19191		0.714	6.48975	0.714	6.47075	0.714	6.41129	0.714	6.33979	0.714	6.21412	0.714	6.0472
												0.7155	7.45822	0.93352		0.7155	7.7823	1.11865		0.7155	7.75788	0.7155	1.3089		0.7155	8.04119	0.7155	7.92247	0.7155	7.73464	0.7155	7.45822	0.7155	6.81901	0.7155	6.18453		0.7155	6.50751	0.7155	6.46355	0.7155	6.40703	0.7155	6.3383	0.7155	6.21221	0.7155	6.03399
												0.717	7.46222	0.934138		0.717	7.77881	1.11899		0.717	7.75847	0.717	1.30865		0.717	8.04484	0.717	7.92078	0.717	7.73396	0.717	7.46222	0.717	6.81365	0.717	6.18339		0.717	6.48655	0.717	6.45752	0.717	6.41259	0.717	6.3283	0.717	6.20013	0.717	6.04557
												0.7185	7.45827	0.934529		0.7185	7.78407	1.11855		0.7185	7.75794	0.7185	1.30843		0.7185	8.0485	0.7185	7.91285	0.7185	7.73321	0.7185	7.45827	0.7185	6.80341	0.7185	6.18229		0.7185	6.50156	0.7185	6.46959	0.7185	6.4081	0.7185	6.34113	0.7185	6.20274	0.7185	6.04228
												0.72	7.45701	0.934629		0.72	7.7833	1.11764		0.72	7.75799	0.72	1.30856		0.72	8.04717	0.72	7.9126	0.72	7.73339	0.72	7.45701	0.72	6.81342	0.72	6.17634		0.72	6.49351	0.72	6.45277	0.72	6.41043	0.72	6.33783	0.72	6.20158	0.72	6.03932
												0.7215	7.45564	0.935042		0.7215	7.78069	1.11685		0.7215	7.75726	0.7215	1.30915		0.7215	8.04616	0.7215	7.92282	0.7215	7.73281	0.7215	7.45564	0.7215	6.80897	0.7215	6.1667		0.7215	6.49616	0.7215	6.44598	0.7215	6.40601	0.7215	6.34555	0.7215	6.20054	0.7215	6.03888
												0.723	7.45448	0.936742		0.723	7.78491	1.11808		0.723	7.75738	0.723	1.30885		0.723	8.04797	0.723	7.91909	0.723	7.72995	0.723	7.45448	0.723	6.80638	0.723	6.16885		0.723	6.49657	0.723	6.4543	0.723	6.38563	0.723	6.34428	0.723	6.18161	0.723	6.04086
												0.7245	7.44756	0.936545		0.7245	7.78423	1.11736		0.7245	7.75678	0.7245	1.30889		0.7245	8.05027	0.7245	7.92558	0.7245	7.72809	0.7245	7.44756	0.7245	6.80244	0.7245	6.16035		0.7245	6.48584	0.7245	6.46212	0.7245	6.40489	0.7245	6.33093	0.7245	6.19657	0.7245	6.0363
												0.726	7.44782	0.938915		0.726	7.78599	1.11785		0.726	7.75861	0.726	1.30893		0.726	8.0456	0.726	7.92067	0.726	7.72178	0.726	7.44782	0.726	6.80096	0.726	6.16015		0.726	6.49848	0.726	6.45631	0.726	6.39817	0.726	6.34867	0.726	6.18946	0.726	6.04029
												0.7275	7.45021	0.937922		0.7275	7.77917	1.11638		0.7275	7.75614	0.7275	1.30983		0.7275	8.04856	0.7275	7.9169	0.7275	7.72782	0.7275	7.45021	0.7275	6.79514	0.7275	6.15852		0.7275	6.49845	0.7275	6.46634	0.7275	6.39244	0.7275	6.33453	0.7275	6.19111	0.7275	6.04665
												0.729	7.44445	0.938044		0.729	7.78456	1.11705		0.729	7.75873	0.729	1.30851		0.729	8.04412	0.729	7.90922	0.729	7.72206	0.729	7.44445	0.729	6.79097	0.729	6.15267		0.729	6.49363	0.729	6.46877	0.729	6.40933	0.729	6.34308	0.729	6.18923	0.729	6.03329
												0.7305	7.44578	0.937761		0.7305	7.78687	1.11699		0.7305	7.75711	0.7305	1.30917		0.7305	8.04924	0.7305	7.91336	0.7305	7.72158	0.7305	7.44578	0.7305	6.79173	0.7305	6.1515		0.7305	6.50746	0.7305	6.46851	0.7305	6.41536	0.7305	6.32439	0.7305	6.1903	0.7305	6.04625
												0.732	7.43954	0.938003		0.732	7.77774	1.11606		0.732	7.75633	0.732	1.30931		0.732	8.044	0.732	7.91884	0.732	7.71433	0.732	7.43954	0.732	6.78905	0.732	6.14636		0.732	6.48915	0.732	6.45487	0.732	6.40904	0.732	6.33303	0.732	6.18324	0.732	6.02758
												0.7335	7.43224	0.939965		0.7335	7.78896	1.11535		0.7335	7.75705	0.7335	1.30977		0.7335	8.04868	0.7335	7.91835	0.7335	7.72261	0.7335	7.43224	0.7335	6.78881	0.7335	6.14233		0.7335	6.4903	0.7335	6.45175	0.7335	6.39808	0.7335	6.33114	0.7335	6.18598	0.7335	6.0319
												0.735	7.43775	0.938454		0.735	7.77929	1.11555		0.735	7.75706	0.735	1.30913		0.735	8.04502	0.735	7.91492	0.735	7.72068	0.735	7.43775	0.735	6.78344	0.735	6.14012		0.735	6.48942	0.735	6.4721	0.735	6.40699	0.735	6.33632	0.735	6.18304	0.735	6.02111
												0.7365	7.4264	0.940741		0.7365	7.78326	1.11658		0.7365	7.75637	0.7365	1.30994		0.7365	8.04653	0.7365	7.91855	0.7365	7.71655	0.7365	7.4264	0.7365	6.7829	0.7365	6.13258		0.7365	6.5036	0.7365	6.45425	0.7365	6.39273	0.7365	6.33204	0.7365	6.19634	0.7365	6.03071
												0.738	7.43188	0.942138		0.738	7.78686	1.1176		0.738	7.75747	0.738	1.3095		0.738	8.04531	0.738	7.91475	0.738	7.71863	0.738	7.43188	0.738	6.78001	0.738	6.12685		0.738	6.48188	0.738	6.46232	0.738	6.38602	0.738	6.33244	0.738	6.19259	0.738	6.02709
												0.7395	7.43541	0.941262		0.7395	7.78169	1.11709		0.7395	7.75678	0.7395	1.30966		0.7395	8.04778	0.7395	7.91266	0.7395	7.71724	0.7395	7.43541	0.7395	6.77686	0.7395	6.12543		0.7395	6.49494	0.7395	6.45092	0.7395	6.40173	0.7395	6.33022	0.7395	6.18839	0.7395	6.03239
												0.741	7.43256	0.941565		0.741	7.78701	1.11711		0.741	7.75767	0.741	1.30971		0.741	8.04469	0.741	7.91173	0.741	7.71069	0.741	7.43256	0.741	6.77179	0.741	6.12224		0.741	6.49143	0.741	6.47546	0.741	6.39583	0.741	6.33463	0.741	6.19517	0.741	6.02809
												0.7425	7.42767	0.943488		0.7425	7.78584	1.11752		0.7425	7.7563	0.7425	1.30987		0.7425	8.04558	0.7425	7.91366	0.7425	7.71578	0.7425	7.42767	0.7425	6.76924	0.7425	6.11726		0.7425	6.50906	0.7425	6.44567	0.7425	6.40472	0.7425	6.33483	0.7425	6.19055	0.7425	6.02122
												0.744	7.42649	0.943753		0.744	7.78289	1.11634		0.744	7.75572	0.744	1.31056		0.744	8.04793	0.744	7.91045	0.744	7.70996	0.744	7.42649	0.744	6.77113	0.744	6.11154		0.744	6.48787	0.744	6.45353	0.744	6.4025	0.744	6.33651	0.744	6.18519	0.744	6.02256
												0.7455	7.41856	0.944835		0.7455	7.78147	1.1169		0.7455	7.75843	0.7455	1.30989		0.7455	8.04333	0.7455	7.91258	0.7455	7.71446	0.7455	7.41856	0.7455	6.76366	0.7455	6.10949		0.7455	6.49794	0.7455	6.45517	0.7455	6.39845	0.7455	6.32523	0.7455	6.18542	0.7455	6.02622
												0.747	7.42026	0.944717		0.747	7.78063	1.1166		0.747	7.75685	0.747	1.31001		0.747	8.04776	0.747	7.91166	0.747	7.71405	0.747	7.42026	0.747	6.76321	0.747	6.10573		0.747	6.50335	0.747	6.46717	0.747	6.40368	0.747	6.33343	0.747	6.19572	0.747	6.02764
												0.7485	7.42567	0.946555		0.7485	7.78674	1.11605		0.7485	7.75733	0.7485	1.31046		0.7485	8.04551	0.7485	7.91592	0.7485	7.7125	0.7485	7.42567	0.7485	6.75835	0.7485	6.10393		0.7485	6.49913	0.7485	6.46102	0.7485	6.38779	0.7485	6.32829	0.7485	6.19825	0.7485	6.02905
												0.75	7.42105	0.946304		0.75	7.78378	1.11626		0.75	7.75641	0.75	1.31046		0.75	8.04368	0.75	7.90779	0.75	7.70867	0.75	7.42105	0.75	6.75593	0.75	6.09536		0.75	6.4853	0.75	6.46237	0.75	6.41546	0.75	6.33523	0.75	6.17963	0.75	6.02887
												0.7515	7.42151	0.945809		0.7515	7.78453	1.11582		0.7515	7.75772	0.7515	1.31053		0.7515	8.04816	0.7515	7.90214	0.7515	7.70638	0.7515	7.42151	0.7515	6.75591	0.7515	6.09549		0.7515	6.50339	0.7515	6.47045	0.7515	6.41149	0.7515	6.33042	0.7515	6.18511	0.7515	6.03189
												0.753	7.41728	0.946962		0.753	7.78775	1.11651		0.753	7.7559	0.753	1.31021		0.753	8.04418	0.753	7.90995	0.753	7.70966	0.753	7.41728	0.753	6.75266	0.753	6.09176		0.753	6.49121	0.753	6.46702	0.753	6.40775	0.753	6.31955	0.753	6.18785	0.753	6.02006
												0.7545	7.42027	0.948302		0.7545	7.78185	1.11496		0.7545	7.75524	0.7545	1.31038		0.7545	8.04451	0.7545	7.90911	0.7545	7.70923	0.7545	7.42027	0.7545	6.74527	0.7545	6.08359		0.7545	6.49423	0.7545	6.45684	0.7545	6.39583	0.7545	6.33076	0.7545	6.19468	0.7545	6.01619
												0.756	7.41254	0.947523		0.756	7.78254	1.11437		0.756	7.75655	0.756	1.31067		0.756	8.05076	0.756	7.91271	0.756	7.71025	0.756	7.41254	0.756	6.74507	0.756	6.0841		0.756	6.49452	0.756	6.46055	0.756	6.40393	0.756	6.32202	0.756	6.19158	0.756	6.0183
												0.7575	7.41305	0.947762		0.7575	7.78413	1.11441		0.7575	7.75618	0.7575	1.31055		0.7575	8.04173	0.7575	7.90837	0.7575	7.70892	0.7575	7.41305	0.7575	6.74128	0.7575	6.0768		0.7575	6.49218	0.7575	6.45239	0.7575	6.39783	0.7575	6.31931	0.7575	6.18551	0.7575	6.0265
												0.759	7.41409	0.950238		0.759	7.78202	1.11474		0.759	7.75516	0.759	1.31088		0.759	8.03996	0.759	7.90763	0.759	7.70589	0.759	7.41409	0.759	6.74152	0.759	6.07147		0.759	6.5065	0.759	6.46981	0.759	6.38964	0.759	6.33981	0.759	6.17974	0.759	6.02669
												0.7605	7.41151	0.949887		0.7605	7.78218	1.1143		0.7605	7.75599	0.7605	1.31106		0.7605	8.04401	0.7605	7.90491	0.7605	7.70323	0.7605	7.41151	0.7605	6.73867	0.7605	6.06631		0.7605	6.49532	0.7605	6.45234	0.7605	6.40698	0.7605	6.33239	0.7605	6.18898	0.7605	6.01436
												0.762	7.40951	0.950958		0.762	7.78239	1.11407		0.762	7.75662	0.762	1.31092		0.762	8.04428	0.762	7.9083	0.762	7.70373	0.762	7.40951	0.762	6.736	0.762	6.06406		0.762	6.50048	0.762	6.44879	0.762	6.40884	0.762	6.32281	0.762	6.18013	0.762	6.01793
												0.7635	7.40464	0.951397		0.7635	7.78618	1.11433		0.7635	7.75551	0.7635	1.31114		0.7635	8.04458	0.7635	7.91176	0.7635	7.70066	0.7635	7.40464	0.7635	6.73063	0.7635	6.05786		0.7635	6.50725	0.7635	6.47103	0.7635	6.40857	0.7635	6.33018	0.7635	6.16888	0.7635	6.02417
												0.765	7.40543	0.952171		0.765	7.78069	1.11506		0.765	7.75521	0.765	1.31136		0.765	8.04515	0.765	7.91089	0.765	7.69124	0.765	7.40543	0.765	6.72161	0.765	6.05663		0.765	6.47396	0.765	6.45222	0.765	6.38751	0.765	6.32126	0.765	6.17226	0.765	6.01655
												0.7665	7.40016	0.952279		0.7665	7.78282	1.11541		0.7665	7.75678	0.7665	1.31178		0.7665	8.04305	0.7665	7.90399	0.7665	7.69727	0.7665	7.40016	0.7665	6.73162	0.7665	6.04896		0.7665	6.48706	0.7665	6.45139	0.7665	6.40248	0.7665	6.31803	0.7665	6.17849	0.7665	6.0217
												0.768	7.40116	0.952417		0.768	7.78172	1.11557		0.768	7.75474	0.768	1.31126		0.768	8.04214	0.768	7.89799	0.768	7.70097	0.768	7.40116	0.768	6.72605	0.768	6.04532		0.768	6.49923	0.768	6.4517	0.768	6.41374	0.768	6.32632	0.768	6.18246	0.768	6.01434
												0.7695	7.40234	0.954167		0.7695	7.78355	1.11517		0.7695	7.75677	0.7695	1.31162		0.7695	8.04078	0.7695	7.90365	0.7695	7.70012	0.7695	7.40234	0.7695	6.72789	0.7695	6.03867		0.7695	6.4852	0.7695	6.45309	0.7695	6.40738	0.7695	6.32172	0.7695	6.1861	0.7695	6.01638
												0.771	7.39545	0.9544		0.771	7.78357	1.11517		0.771	7.75397	0.771	1.31187		0.771	8.04744	0.771	7.90578	0.771	7.69723	0.771	7.39545	0.771	6.72104	0.771	6.03452		0.771	6.50076	0.771	6.46924	0.771	6.39426	0.771	6.32518	0.771	6.17209	0.771	6.00256
												0.7725	7.39745	0.954125		0.7725	7.78154	1.11414		0.7725	7.75521	0.7725	1.31192		0.7725	8.04608	0.7725	7.90285	0.7725	7.69542	0.7725	7.39745	0.7725	6.71527	0.7725	6.03613		0.7725	6.49923	0.7725	6.45762	0.7725	6.39053	0.7725	6.32668	0.7725	6.18236	0.7725	6.02175
												0.774	7.39305	0.95392		0.774	7.78086	1.11458		0.774	7.75461	0.774	1.31231		0.774	8.04261	0.774	7.90798	0.774	7.69408	0.774	7.39305	0.774	6.71357	0.774	6.03699		0.774	6.48858	0.774	6.46337	0.774	6.41011	0.774	6.31855	0.774	6.19445	0.774	6.01527
												0.7755	7.39109	0.955263		0.7755	7.78466	1.11478		0.7755	7.75482	0.7755	1.31153		0.7755	8.04573	0.7755	7.90612	0.7755	7.69069	0.7755	7.39109	0.7755	6.70878	0.7755	6.02822		0.7755	6.4851	0.7755	6.45141	0.7755	6.38917	0.7755	6.32407	0.7755	6.17734	0.7755	6.02028
												0.777	7.39138	0.955108		0.777	7.7869	1.11366		0.777	7.75319	0.777	1.31141		0.777	8.04748	0.777	7.89801	0.777	7.69051	0.777	7.39138	0.777	6.70896	0.777	6.02765		0.777	6.50238	0.777	6.46313	0.777	6.40972	0.777	6.32686	0.777	6.17806	0.777	6.01675
												0.7785	7.39223	0.957476		0.7785	7.78165	1.1146		0.7785	7.75502	0.7785	1.31238		0.7785	8.04328	0.7785	7.90276	0.7785	7.69741	0.7785	7.39223	0.7785	6.70522	0.7785	6.01973		0.7785	6.49599	0.7785	6.45824	0.7785	6.39952	0.7785	6.33187	0.7785	6.18669	0.7785	6.01608
												0.78	7.38652	0.957465		0.78	7.78123	1.11332		0.78	7.75436	0.78	1.31199		0.78	8.04424	0.78	7.90401	0.78	7.69448	0.78	7.38652	0.78	6.70457	0.78	6.00898		0.78	6.50169	0.78	6.45418	0.78	6.38864	0.78	6.32691	0.78	6.17664	0.78	6.02116
												0.7815	7.38847	0.958129		0.7815	7.77961	1.11402		0.7815	7.75364	0.7815	1.31226		0.7815	8.04463	0.7815	7.90382	0.7815	7.69027	0.7815	7.38847	0.7815	6.69714	0.7815	6.01148		0.7815	6.49039	0.7815	6.4639	0.7815	6.40346	0.7815	6.31944	0.7815	6.16955	0.7815	6.01838
												0.783	7.38215	0.958006		0.783	7.77971	1.11367		0.783	7.75366	0.783	1.31195		0.783	8.04876	0.783	7.90333	0.783	7.68726	0.783	7.38215	0.783	6.69408	0.783	6.00881		0.783	6.48546	0.783	6.46623	0.783	6.40029	0.783	6.31696	0.783	6.17873	0.783	6.00661
												0.7845	7.37487	0.958763		0.7845	7.77765	1.11337		0.7845	7.75481	0.7845	1.31248		0.7845	8.04533	0.7845	7.90257	0.7845	7.68748	0.7845	7.37487	0.7845	6.69238	0.7845	6.00948		0.7845	6.49049	0.7845	6.4632	0.7845	6.40304	0.7845	6.31601	0.7845	6.17824	0.7845	6.00883
												0.786	7.37863	0.958097		0.786	7.77976	1.11347		0.786	7.75416	0.786	1.31281		0.786	8.04547	0.786	7.90231	0.786	7.6851	0.786	7.37863	0.786	6.69371	0.786	5.99982		0.786	6.49517	0.786	6.45188	0.786	6.39709	0.786	6.3189	0.786	6.18593	0.786	6.00657
												0.7875	7.38029	0.960299		0.7875	7.78249	1.11283		0.7875	7.75492	0.7875	1.31265		0.7875	8.03763	0.7875	7.89965	0.7875	7.68366	0.7875	7.38029	0.7875	6.68922	0.7875	5.99903		0.7875	6.49796	0.7875	6.45528	0.7875	6.38785	0.7875	6.33185	0.7875	6.1764	0.7875	6.01049
												0.789	7.37789	0.959155		0.789	7.78133	1.1149		0.789	7.75381	0.789	1.31285		0.789	8.04125	0.789	7.90032	0.789	7.68545	0.789	7.37789	0.789	6.68623	0.789	5.99621		0.789	6.49401	0.789	6.44611	0.789	6.38953	0.789	6.31663	0.789	6.15896	0.789	6.01211
												0.7905	7.3773	0.962081		0.7905	7.78308	1.11198		0.7905	7.75423	0.7905	1.31292		0.7905	8.04225	0.7905	7.90144	0.7905	7.68203	0.7905	7.3773	0.7905	6.68071	0.7905	5.98845		0.7905	6.48936	0.7905	6.4638	0.7905	6.40948	0.7905	6.31692	0.7905	6.17213	0.7905	6.01642
												0.792	7.3723	0.960768		0.792	7.78051	1.11136		0.792	7.75321	0.792	1.31342		0.792	8.04652	0.792	7.9022	0.792	7.68118	0.792	7.3723	0.792	6.68004	0.792	5.98915		0.792	6.48656	0.792	6.45732	0.792	6.39166	0.792	6.32027	0.792	6.17454	0.792	6.00389
												0.7935	7.37125	0.961325		0.7935	7.7843	1.11317		0.7935	7.75407	0.7935	1.31286		0.7935	8.04312	0.7935	7.90257	0.7935	7.68158	0.7935	7.37125	0.7935	6.68033	0.7935	5.98795		0.7935	6.47647	0.7935	6.44799	0.7935	6.39274	0.7935	6.32389	0.7935	6.16813	0.7935	5.99311
												0.795	7.3664	0.962015		0.795	7.78338	1.11318		0.795	7.75382	0.795	1.31286		0.795	8.04071	0.795	7.90299	0.795	7.68141	0.795	7.3664	0.795	6.67429	0.795	5.98736		0.795	6.49155	0.795	6.45556	0.795	6.39305	0.795	6.32077	0.795	6.17193	0.795	6.01205
												0.7965	7.36957	0.964072		0.7965	7.78224	1.11372		0.7965	7.75394	0.7965	1.31305		0.7965	8.0442	0.7965	7.89834	0.7965	7.68117	0.7965	7.36957	0.7965	6.66896	0.7965	5.97973		0.7965	6.50039	0.7965	6.45496	0.7965	6.38517	0.7965	6.31856	0.7965	6.1705	0.7965	6.00373
												0.798	7.36981	0.963158		0.798	7.7808	1.11061		0.798	7.754	0.798	1.31377		0.798	8.04499	0.798	7.89613	0.798	7.68325	0.798	7.36981	0.798	6.66624	0.798	5.97565		0.798	6.48954	0.798	6.45371	0.798	6.39798	0.798	6.31774	0.798	6.17657	0.798	6.00815
												0.7995	7.36618	0.964119		0.7995	7.78051	1.11158		0.7995	7.75328	0.7995	1.31309		0.7995	8.0446	0.7995	7.90168	0.7995	7.67788	0.7995	7.36618	0.7995	6.67067	0.7995	5.96818		0.7995	6.47755	0.7995	6.43861	0.7995	6.39159	0.7995	6.31324	0.7995	6.15984	0.7995	5.99918
												0.801	7.36134	0.965095		0.801	7.77986	1.11284		0.801	7.75363	0.801	1.31361		0.801	8.04355	0.801	7.9	0.801	7.67556	0.801	7.36134	0.801	6.66289	0.801	5.96641		0.801	6.48449	0.801	6.46626	0.801	6.3846	0.801	6.32627	0.801	6.15776	0.801	5.99928
												0.8025	7.36368	0.965389		0.8025	7.78092	1.11103		0.8025	7.75336	0.8025	1.31364		0.8025	8.04155	0.8025	7.89506	0.8025	7.67845	0.8025	7.36368	0.8025	6.66223	0.8025	5.96441		0.8025	6.48892	0.8025	6.47119	0.8025	6.39134	0.8025	6.31452	0.8025	6.17616	0.8025	6.00595
												0.804	7.35958	0.965167		0.804	7.78088	1.1133		0.804	7.75349	0.804	1.31383		0.804	8.03843	0.804	7.89831	0.804	7.67892	0.804	7.35958	0.804	6.65956	0.804	5.95961		0.804	6.49767	0.804	6.44909	0.804	6.38882	0.804	6.31652	0.804	6.17202	0.804	5.99258
												0.8055	7.35698	0.966541		0.8055	7.78549	1.11134		0.8055	7.75281	0.8055	1.31431		0.8055	8.03856	0.8055	7.89757	0.8055	7.67314	0.8055	7.35698	0.8055	6.65142	0.8055	5.9563		0.8055	6.48989	0.8055	6.46563	0.8055	6.38821	0.8055	6.30864	0.8055	6.17113	0.8055	5.99289
												0.807	7.35419	0.967153		0.807	7.77954	1.11124		0.807	7.7541	0.807	1.31359		0.807	8.03818	0.807	7.8992	0.807	7.67145	0.807	7.35419	0.807	6.65003	0.807	5.95051		0.807	6.48405	0.807	6.43973	0.807	6.37781	0.807	6.31855	0.807	6.16296	0.807	6.00029
												0.8085	7.35498	0.9651		0.8085	7.7827	1.11209		0.8085	7.75223	0.8085	1.31404		0.8085	8.03887	0.8085	7.89804	0.8085	7.67213	0.8085	7.35498	0.8085	6.65275	0.8085	5.95128		0.8085	6.49258	0.8085	6.44198	0.8085	6.39617	0.8085	6.31285	0.8085	6.15748	0.8085	5.99485
												0.81	7.35237	0.964826		0.81	7.78245	1.11249		0.81	7.75222	0.81	1.3147		0.81	8.04339	0.81	7.89463	0.81	7.67089	0.81	7.35237	0.81	6.6481	0.81	5.94483		0.81	6.50378	0.81	6.44621	0.81	6.38064	0.81	6.31183	0.81	6.15542	0.81	5.99787
												0.8115	7.35352	0.96952		0.8115	7.78069	1.11041		0.8115	7.75305	0.8115	1.31384		0.8115	8.03576	0.8115	7.89549	0.8115	7.67106	0.8115	7.35352	0.8115	6.64268	0.8115	5.94211		0.8115	6.49362	0.8115	6.46677	0.8115	6.39573	0.8115	6.30994	0.8115	6.16712	0.8115	5.99704
												0.813	7.34833	0.968911		0.813	7.78073	1.11154		0.813	7.75345	0.813	1.31378		0.813	8.0387	0.813	7.8932	0.813	7.66788	0.813	7.34833	0.813	6.64518	0.813	5.94013		0.813	6.48848	0.813	6.4512	0.813	6.3942	0.813	6.32396	0.813	6.16206	0.813	5.99363
												0.8145	7.34998	0.969359		0.8145	7.78494	1.11067		0.8145	7.75328	0.8145	1.31432		0.8145	8.03999	0.8145	7.89712	0.8145	7.6646	0.8145	7.34998	0.8145	6.64093	0.8145	5.93584		0.8145	6.49864	0.8145	6.45244	0.8145	6.39537	0.8145	6.32218	0.8145	6.162	0.8145	5.99258
												0.816	7.34565	0.970933		0.816	7.78153	1.10927		0.816	7.75419	0.816	1.31431		0.816	8.0397	0.816	7.89627	0.816	7.6679	0.816	7.34565	0.816	6.63845	0.816	5.9349		0.816	6.4936	0.816	6.46403	0.816	6.40168	0.816	6.3011	0.816	6.1692	0.816	6.00196
												0.8175	7.34544	0.969555		0.8175	7.78116	1.10768		0.8175	7.75324	0.8175	1.31436		0.8175	8.0377	0.8175	7.89569	0.8175	7.66469	0.8175	7.34544	0.8175	6.63379	0.8175	5.92872		0.8175	6.50148	0.8175	6.44743	0.8175	6.39529	0.8175	6.29827	0.8175	6.17274	0.8175	5.99019
												0.819	7.34297	0.969134		0.819	7.77988	1.10962		0.819	7.75265	0.819	1.31423		0.819	8.04313	0.819	7.89437	0.819	7.66478	0.819	7.34297	0.819	6.6314	0.819	5.92511		0.819	6.4851	0.819	6.45558	0.819	6.40458	0.819	6.29555	0.819	6.16477	0.819	5.99222
												0.8205	7.34146	0.970389		0.8205	7.78235	1.11187		0.8205	7.7527	0.8205	1.31504		0.8205	8.04082	0.8205	7.89269	0.8205	7.66578	0.8205	7.34146	0.8205	6.6282	0.8205	5.9199		0.8205	6.49675	0.8205	6.44763	0.8205	6.38245	0.8205	6.30894	0.8205	6.15995	0.8205	5.9836
												0.822	7.33795	0.971153		0.822	7.78144	1.111		0.822	7.75108	0.822	1.31414		0.822	8.03676	0.822	7.8943	0.822	7.65922	0.822	7.33795	0.822	6.62909	0.822	5.91689		0.822	6.49403	0.822	6.44733	0.822	6.39366	0.822	6.31183	0.822	6.15529	0.822	5.99966
												0.8235	7.33526	0.972724		0.8235	7.7825	1.11193		0.8235	7.75333	0.8235	1.31468		0.8235	8.03885	0.8235	7.89615	0.8235	7.65267	0.8235	7.33526	0.8235	6.62217	0.8235	5.91776		0.8235	6.4893	0.8235	6.4552	0.8235	6.38302	0.8235	6.3201	0.8235	6.15121	0.8235	5.9877
												0.825	7.33399	0.973612		0.825	7.77714	1.10988		0.825	7.75358	0.825	1.31471		0.825	8.03722	0.825	7.89232	0.825	7.66063	0.825	7.33399	0.825	6.62347	0.825	5.9098		0.825	6.49397	0.825	6.44927	0.825	6.39486	0.825	6.30741	0.825	6.15132	0.825	5.99238
												0.8265	7.33345	0.974769		0.8265	7.7836	1.11128		0.8265	7.75091	0.8265	1.31471		0.8265	8.04177	0.8265	7.89122	0.8265	7.66011	0.8265	7.33345	0.8265	6.61778	0.8265	5.91107		0.8265	6.48966	0.8265	6.4417	0.8265	6.38661	0.8265	6.30652	0.8265	6.15175	0.8265	6.00222
												0.828	7.33376	0.974324		0.828	7.78359	1.1097		0.828	7.75224	0.828	1.31528		0.828	8.03375	0.828	7.89006	0.828	7.66001	0.828	7.33376	0.828	6.6108	0.828	5.90365		0.828	6.49528	0.828	6.45741	0.828	6.37879	0.828	6.30203	0.828	6.16121	0.828	5.99254
												0.8295	7.33382	0.973857		0.8295	7.78095	1.10999		0.8295	7.75232	0.8295	1.31509		0.8295	8.03981	0.8295	7.88888	0.8295	7.66067	0.8295	7.33382	0.8295	6.61368	0.8295	5.90354		0.8295	6.49386	0.8295	6.45651	0.8295	6.37473	0.8295	6.32039	0.8295	6.16547	0.8295	6.00176
												0.831	7.32962	0.976012		0.831	7.77956	1.11003		0.831	7.75144	0.831	1.31526		0.831	8.03774	0.831	7.89343	0.831	7.65456	0.831	7.32962	0.831	6.61175	0.831	5.89806		0.831	6.48775	0.831	6.45642	0.831	6.38742	0.831	6.31796	0.831	6.17295	0.831	5.98662
												0.8325	7.324	0.974054		0.8325	7.77998	1.11158		0.8325	7.75374	0.8325	1.31516		0.8325	8.03998	0.8325	7.89176	0.8325	7.64814	0.8325	7.324	0.8325	6.60799	0.8325	5.89211		0.8325	6.50115	0.8325	6.45182	0.8325	6.38866	0.8325	6.3111	0.8325	6.16422	0.8325	5.99721
												0.834	7.31992	0.975684		0.834	7.78229	1.10951		0.834	7.75214	0.834	1.3147		0.834	8.03237	0.834	7.8948	0.834	7.65297	0.834	7.31992	0.834	6.60991	0.834	5.8949		0.834	6.48953	0.834	6.44097	0.834	6.39139	0.834	6.30136	0.834	6.16084	0.834	5.997
												0.8355	7.32301	0.977029		0.8355	7.77938	1.10731		0.8355	7.75311	0.8355	1.3156		0.8355	8.03713	0.8355	7.89209	0.8355	7.65581	0.8355	7.32301	0.8355	6.60353	0.8355	5.88844		0.8355	6.48726	0.8355	6.4534	0.8355	6.38096	0.8355	6.29794	0.8355	6.15989	0.8355	5.99481
												0.837	7.32092	0.97617		0.837	7.7792	1.1084		0.837	7.75276	0.837	1.31567		0.837	8.03642	0.837	7.88867	0.837	7.65225	0.837	7.32092	0.837	6.59827	0.837	5.88615		0.837	6.4956	0.837	6.45127	0.837	6.39422	0.837	6.30553	0.837	6.15858	0.837	5.98792
												0.8385	7.31535	0.97621		0.8385	7.77844	1.10909		0.8385	7.75179	0.8385	1.31543		0.8385	8.03084	0.8385	7.87927	0.8385	7.65746	0.8385	7.31535	0.8385	6.5977	0.8385	5.87919		0.8385	6.48364	0.8385	6.46036	0.8385	6.38057	0.8385	6.30404	0.8385	6.14876	0.8385	5.98269
												0.84	7.31949	0.978086		0.84	7.77908	1.10909		0.84	7.75315	0.84	1.31519		0.84	8.0365	0.84	7.89279	0.84	7.64766	0.84	7.31949	0.84	6.59801	0.84	5.87862		0.84	6.49778	0.84	6.45255	0.84	6.39672	0.84	6.31212	0.84	6.16018	0.84	5.98696
												0.8415	7.3154	0.978208		0.8415	7.77896	1.10941		0.8415	7.75089	0.8415	1.3156		0.8415	8.03698	0.8415	7.88874	0.8415	7.64976	0.8415	7.3154	0.8415	6.59118	0.8415	5.87434		0.8415	6.48322	0.8415	6.45483	0.8415	6.38352	0.8415	6.30643	0.8415	6.1585	0.8415	5.99135
												0.843	7.3133	0.979095		0.843	7.78199	1.10865		0.843	7.75333	0.843	1.31614		0.843	8.03853	0.843	7.88449	0.843	7.64641	0.843	7.3133	0.843	6.58693	0.843	5.8671		0.843	6.48886	0.843	6.45433	0.843	6.39126	0.843	6.30651	0.843	6.15743	0.843	5.98297
												0.8445	7.30771	0.97898		0.8445	7.78259	1.10876		0.8445	7.75219	0.8445	1.3153		0.8445	8.03563	0.8445	7.88564	0.8445	7.64237	0.8445	7.30771	0.8445	6.58871	0.8445	5.86705		0.8445	6.49669	0.8445	6.44141	0.8445	6.38616	0.8445	6.31641	0.8445	6.15703	0.8445	6.00107
												0.846	7.30504	0.979748		0.846	7.78088	1.10896		0.846	7.75262	0.846	1.31604		0.846	8.03275	0.846	7.88597	0.846	7.64736	0.846	7.30504	0.846	6.58584	0.846	5.86422		0.846	6.49275	0.846	6.43426	0.846	6.38266	0.846	6.3032	0.846	6.17163	0.846	5.98002
												0.8475	7.30495	0.980346		0.8475	7.78161	1.10889		0.8475	7.75022	0.8475	1.31526		0.8475	8.03294	0.8475	7.88201	0.8475	7.64619	0.8475	7.30495	0.8475	6.58282	0.8475	5.86118		0.8475	6.496	0.8475	6.44814	0.8475	6.38999	0.8475	6.30849	0.8475	6.14996	0.8475	5.98124
												0.849	7.30503	0.980598		0.849	7.77916	1.10994		0.849	7.75123	0.849	1.31661		0.849	8.03265	0.849	7.8847	0.849	7.64457	0.849	7.30503	0.849	6.57977	0.849	5.8594		0.849	6.48341	0.849	6.46149	0.849	6.38247	0.849	6.30818	0.849	6.15644	0.849	5.97519
												0.8505	7.304	0.981182		0.8505	7.7826	1.10904		0.8505	7.75132	0.8505	1.3161		0.8505	8.0367	0.8505	7.88023	0.8505	7.631	0.8505	7.304	0.8505	6.57936	0.8505	5.85625		0.8505	6.47906	0.8505	6.45472	0.8505	6.39129	0.8505	6.31626	0.8505	6.15798	0.8505	5.97926
												0.852	7.29907	0.980549		0.852	7.77914	1.10909		0.852	7.75083	0.852	1.3167		0.852	8.03478	0.852	7.88348	0.852	7.64639	0.852	7.29907	0.852	6.5764	0.852	5.8498		0.852	6.49703	0.852	6.44458	0.852	6.39608	0.852	6.29477	0.852	6.15503	0.852	5.98054
												0.8535	7.2983	0.983714		0.8535	7.78389	1.10706		0.8535	7.75088	0.8535	1.31639		0.8535	8.0353	0.8535	7.88034	0.8535	7.64367	0.8535	7.2983	0.8535	6.57485	0.8535	5.84539		0.8535	6.4968	0.8535	6.4554	0.8535	6.38107	0.8535	6.30501	0.8535	6.15378	0.8535	5.97978
												0.855	7.29004	0.982209		0.855	7.77791	1.1088		0.855	7.75177	0.855	1.31665		0.855	8.03492	0.855	7.88126	0.855	7.64073	0.855	7.29004	0.855	6.57181	0.855	5.84221		0.855	6.49008	0.855	6.45247	0.855	6.39055	0.855	6.27839	0.855	6.145	0.855	5.98294
												0.8565	7.28762	0.984209		0.8565	7.77803	1.10624		0.8565	7.75062	0.8565	1.31598		0.8565	8.03806	0.8565	7.88196	0.8565	7.64328	0.8565	7.28762	0.8565	6.56997	0.8565	5.84215		0.8565	6.50206	0.8565	6.43236	0.8565	6.39102	0.8565	6.30443	0.8565	6.14356	0.8565	5.99019
												0.858	7.2915	0.98448		0.858	7.7799	1.10869		0.858	7.75082	0.858	1.31605		0.858	8.03426	0.858	7.88604	0.858	7.63897	0.858	7.2915	0.858	6.56642	0.858	5.83891		0.858	6.49051	0.858	6.45624	0.858	6.3827	0.858	6.30391	0.858	6.15124	0.858	5.98733
												0.8595	7.28787	0.983287		0.8595	7.77996	1.10721		0.8595	7.75011	0.8595	1.31642		0.8595	8.03687	0.8595	7.87838	0.8595	7.64013	0.8595	7.28787	0.8595	6.56676	0.8595	5.83112		0.8595	6.49035	0.8595	6.45705	0.8595	6.38872	0.8595	6.30491	0.8595	6.14565	0.8595	5.96913
												0.861	7.28757	0.984012		0.861	7.78229	1.10951		0.861	7.75049	0.861	1.31699		0.861	8.03575	0.861	7.87246	0.861	7.63485	0.861	7.28757	0.861	6.55843	0.861	5.82634		0.861	6.48787	0.861	6.44811	0.861	6.38222	0.861	6.3029	0.861	6.15197	0.861	5.97915
												0.8625	7.278	0.985582		0.8625	7.77876	1.10686		0.8625	7.75068	0.8625	1.31675		0.8625	8.03861	0.8625	7.87852	0.8625	7.6411	0.8625	7.278	0.8625	6.55667	0.8625	5.82743		0.8625	6.48905	0.8625	6.44695	0.8625	6.38669	0.8625	6.29618	0.8625	6.14828	0.8625	5.97655
												0.864	7.2834	0.987273		0.864	7.77575	1.10695		0.864	7.74975	0.864	1.31737		0.864	8.03928	0.864	7.87791	0.864	7.63456	0.864	7.2834	0.864	6.55178	0.864	5.82262		0.864	6.48413	0.864	6.45522	0.864	6.38276	0.864	6.30107	0.864	6.13264	0.864	5.97394
												0.8655	7.28486	0.987071		0.8655	7.78022	1.10831		0.8655	7.75099	0.8655	1.31686		0.8655	8.03617	0.8655	7.87624	0.8655	7.63852	0.8655	7.28486	0.8655	6.55324	0.8655	5.8201		0.8655	6.49805	0.8655	6.45162	0.8655	6.38165	0.8655	6.30373	0.8655	6.14732	0.8655	5.97529
												0.867	7.28613	0.987844		0.867	7.77814	1.10735		0.867	7.7512	0.867	1.31697		0.867	8.03942	0.867	7.87977	0.867	7.63747	0.867	7.28613	0.867	6.54924	0.867	5.81757		0.867	6.49422	0.867	6.4506	0.867	6.38575	0.867	6.30437	0.867	6.15026	0.867	5.973
												0.8685	7.28111	0.986964		0.8685	7.78164	1.10797		0.8685	7.74926	0.8685	1.31721		0.8685	8.03255	0.8685	7.87704	0.8685	7.63329	0.8685	7.28111	0.8685	6.54825	0.8685	5.81182		0.8685	6.48389	0.8685	6.45263	0.8685	6.38433	0.8685	6.2971	0.8685	6.15052	0.8685	5.97504
												0.87	7.2797	0.989294		0.87	7.78525	1.10751		0.87	7.74876	0.87	1.31799		0.87	8.03857	0.87	7.87413	0.87	7.63164	0.87	7.2797	0.87	6.54336	0.87	5.81033		0.87	6.49918	0.87	6.43907	0.87	6.38649	0.87	6.29506	0.87	6.14699	0.87	5.97882
												0.8715	7.27685	0.987645		0.8715	7.78023	1.10715		0.8715	7.75149	0.8715	1.3173		0.8715	8.03446	0.8715	7.87406	0.8715	7.63319	0.8715	7.27685	0.8715	6.54477	0.8715	5.80623		0.8715	6.48905	0.8715	6.44376	0.8715	6.37528	0.8715	6.28831	0.8715	6.14277	0.8715	5.98778
												0.873	7.27297	0.990594		0.873	7.78272	1.10799		0.873	7.75006	0.873	1.31719		0.873	8.03537	0.873	7.87792	0.873	7.62798	0.873	7.27297	0.873	6.53662	0.873	5.80513		0.873	6.4894	0.873	6.43502	0.873	6.38807	0.873	6.29511	0.873	6.1458	0.873	5.96966
												0.8745	7.27796	0.989694		0.8745	7.77729	1.10667		0.8745	7.75066	0.8745	1.31754		0.8745	8.03675	0.8745	7.87416	0.8745	7.6261	0.8745	7.27796	0.8745	6.53553	0.8745	5.7967		0.8745	6.5005	0.8745	6.46224	0.8745	6.3885	0.8745	6.29141	0.8745	6.15063	0.8745	5.97388
												0.876	7.27349	0.991004		0.876	7.78399	1.10699		0.876	7.7497	0.876	1.31774		0.876	8.03507	0.876	7.8773	0.876	7.6279	0.876	7.27349	0.876	6.53536	0.876	5.79785		0.876	6.48139	0.876	6.45089	0.876	6.38031	0.876	6.30238	0.876	6.1365	0.876	5.97283
												0.8775	7.27015	0.991409		0.8775	7.77973	1.10769		0.8775	7.75034	0.8775	1.31769		0.8775	8.03075	0.8775	7.8786	0.8775	7.62763	0.8775	7.27015	0.8775	6.53373	0.8775	5.79126		0.8775	6.48255	0.8775	6.45082	0.8775	6.38973	0.8775	6.30671	0.8775	6.14514	0.8775	5.95998
												0.879	7.27157	0.990879		0.879	7.78033	1.10554		0.879	7.74911	0.879	1.31685		0.879	8.03333	0.879	7.87903	0.879	7.62886	0.879	7.27157	0.879	6.53134	0.879	5.78727		0.879	6.48361	0.879	6.44037	0.879	6.37785	0.879	6.30073	0.879	6.13643	0.879	5.96542
												0.8805	7.26739	0.992191		0.8805	7.77671	1.10644		0.8805	7.74907	0.8805	1.31808		0.8805	8.03515	0.8805	7.86916	0.8805	7.62648	0.8805	7.26739	0.8805	6.52471	0.8805	5.78197		0.8805	6.4896	0.8805	6.4501	0.8805	6.38671	0.8805	6.29588	0.8805	6.14808	0.8805	5.96836
												0.882	7.26699	0.993057		0.882	7.78297	1.10758		0.882	7.74769	0.882	1.31736		0.882	8.03032	0.882	7.87586	0.882	7.62582	0.882	7.26699	0.882	6.52207	0.882	5.78033		0.882	6.49337	0.882	6.44665	0.882	6.37768	0.882	6.28102	0.882	6.14016	0.882	5.97291
												0.8835	7.26704	0.993892		0.8835	7.77707	1.1073		0.8835	7.74856	0.8835	1.31844		0.8835	8.03348	0.8835	7.87467	0.8835	7.61382	0.8835	7.26704	0.8835	6.51318	0.8835	5.77865		0.8835	6.50447	0.8835	6.44686	0.8835	6.39255	0.8835	6.29378	0.8835	6.13832	0.8835	5.98006
												0.885	7.26125	0.995642		0.885	7.77766	1.10573		0.885	7.74867	0.885	1.31809		0.885	8.03625	0.885	7.8701	0.885	7.62393	0.885	7.26125	0.885	6.5161	0.885	5.77179		0.885	6.48526	0.885	6.45663	0.885	6.38012	0.885	6.2976	0.885	6.13643	0.885	5.97341
												0.8865	7.26474	0.994719		0.8865	7.78107	1.10559		0.8865	7.74977	0.8865	1.31779		0.8865	8.03388	0.8865	7.8645	0.8865	7.62432	0.8865	7.26474	0.8865	6.51411	0.8865	5.77145		0.8865	6.4738	0.8865	6.46243	0.8865	6.38758	0.8865	6.30632	0.8865	6.14849	0.8865	5.97554
												0.888	7.25952	0.995116		0.888	7.77851	1.10663		0.888	7.74918	0.888	1.31842		0.888	8.03143	0.888	7.87308	0.888	7.62592	0.888	7.25952	0.888	6.51438	0.888	5.75705		0.888	6.47809	0.888	6.4445	0.888	6.37936	0.888	6.29383	0.888	6.12969	0.888	5.97121
												0.8895	7.26099	0.995833		0.8895	7.77821	1.10545		0.8895	7.74945	0.8895	1.31771		0.8895	8.03239	0.8895	7.87317	0.8895	7.62204	0.8895	7.26099	0.8895	6.50922	0.8895	5.75629		0.8895	6.49372	0.8895	6.43401	0.8895	6.39654	0.8895	6.30169	0.8895	6.14029	0.8895	5.96544
												0.891	7.25884	0.995566		0.891	7.78154	1.10426		0.891	7.74867	0.891	1.31821		0.891	8.03641	0.891	7.86964	0.891	7.62187	0.891	7.25884	0.891	6.51173	0.891	5.75252		0.891	6.48707	0.891	6.4426	0.891	6.38606	0.891	6.29424	0.891	6.1342	0.891	5.9677
												0.8925	7.25666	0.997013		0.8925	7.78015	1.10448		0.8925	7.7484	0.8925	1.31741		0.8925	8.03182	0.8925	7.87443	0.8925	7.62198	0.8925	7.25666	0.8925	6.50376	0.8925	5.7574		0.8925	6.48254	0.8925	6.44953	0.8925	6.38317	0.8925	6.29489	0.8925	6.14317	0.8925	5.9598
												0.894	7.25272	0.997258		0.894	7.78107	1.10633		0.894	7.7486	0.894	1.31797		0.894	8.02913	0.894	7.87057	0.894	7.62147	0.894	7.25272	0.894	6.50443	0.894	5.75719		0.894	6.47559	0.894	6.462	0.894	6.38105	0.894	6.27886	0.894	6.14564	0.894	5.96457
												0.8955	7.25177	0.997925		0.8955	7.78061	1.10484		0.8955	7.74862	0.8955	1.31896		0.8955	8.03488	0.8955	7.87174	0.8955	7.62159	0.8955	7.25177	0.8955	6.50124	0.8955	5.75027		0.8955	6.48909	0.8955	6.45696	0.8955	6.37815	0.8955	6.288	0.8955	6.1294	0.8955	5.96434
												0.897	7.25373	0.999144		0.897	7.78287	1.10621		0.897	7.74979	0.897	1.31806		0.897	8.03114	0.897	7.86411	0.897	7.62332	0.897	7.25373	0.897	6.49723	0.897	5.74784		0.897	6.49232	0.897	6.45604	0.897	6.38997	0.897	6.28766	0.897	6.13588	0.897	5.97054
												0.8985	7.24753	0.999848		0.8985	7.78017	1.10589		0.8985	7.74929	0.8985	1.31879		0.8985	8.03255	0.8985	7.8696	0.8985	7.6202	0.8985	7.24753	0.8985	6.49608	0.8985	5.73918		0.8985	6.48845	0.8985	6.43668	0.8985	6.37757	0.8985	6.30759	0.8985	6.1224	0.8985	5.96818
												0.9	7.24578	0.998402		0.9	7.77876	1.10556		0.9	7.74834	0.9	1.31889		0.9	8.03304	0.9	7.87042	0.9	7.62128	0.9	7.24578	0.9	6.49372	0.9	5.73575		0.9	6.48112	0.9	6.45093	0.9	6.37845	0.9	6.29322	0.9	6.12382	0.9	5.96345
												0.9015	7.24729	0.998936		0.9015	7.77918	1.10553		0.9015	7.74873	0.9015	1.31932		0.9015	8.03284	0.9015	7.87105	0.9015	7.61646	0.9015	7.24729	0.9015	6.49279	0.9015	5.73639		0.9015	6.48565	0.9015	6.45561	0.9015	6.3782	0.9015	6.27915	0.9015	6.12577	0.9015	5.9582
												0.903	7.23731	1.00218		0.903	7.7778	1.10522		0.903	7.74953	0.903	1.3179		0.903	8.03326	0.903	7.86853	0.903	7.6171	0.903	7.23731	0.903	6.48522	0.903	5.73698		0.903	6.48603	0.903	6.43078	0.903	6.37839	0.903	6.29049	0.903	6.13273	0.903	5.95517
												0.9045	7.23239	1.00147		0.9045	7.77808	1.10432		0.9045	7.74955	0.9045	1.31853		0.9045	8.03132	0.9045	7.86866	0.9045	7.61435	0.9045	7.23239	0.9045	6.48711	0.9045	5.73066		0.9045	6.49373	0.9045	6.44821	0.9045	6.37973	0.9045	6.28643	0.9045	6.12856	0.9045	5.95391
												0.906	7.24269	1.00113		0.906	7.77884	1.10504		0.906	7.74892	0.906	1.31882		0.906	8.03467	0.906	7.86658	0.906	7.61371	0.906	7.24269	0.906	6.4827	0.906	5.73102		0.906	6.47527	0.906	6.44093	0.906	6.36688	0.906	6.28693	0.906	6.11387	0.906	5.96126
												0.9075	7.24104	1.00346		0.9075	7.77773	1.10503		0.9075	7.74898	0.9075	1.31847		0.9075	8.03714	0.9075	7.86669	0.9075	7.61292	0.9075	7.24104	0.9075	6.48231	0.9075	5.72565		0.9075	6.48223	0.9075	6.44784	0.9075	6.37414	0.9075	6.28393	0.9075	6.13027	0.9075	5.95422
												0.909	7.24356	1.00256		0.909	7.77641	1.104		0.909	7.74684	0.909	1.31983		0.909	8.02892	0.909	7.86708	0.909	7.61195	0.909	7.24356	0.909	6.47956	0.909	5.7237		0.909	6.48451	0.909	6.44686	0.909	6.38014	0.909	6.2907	0.909	6.13299	0.909	5.95394
												0.9105	7.23746	1.00281		0.9105	7.78121	1.10382		0.9105	7.74801	0.9105	1.31912		0.9105	8.03867	0.9105	7.86991	0.9105	7.61262	0.9105	7.23746	0.9105	6.47597	0.9105	5.71936		0.9105	6.47993	0.9105	6.44229	0.9105	6.39362	0.9105	6.29783	0.9105	6.1256	0.9105	5.96191
												0.912	7.23057	1.00328		0.912	7.77776	1.10395		0.912	7.7489	0.912	1.31919		0.912	8.03401	0.912	7.86759	0.912	7.61251	0.912	7.23057	0.912	6.47624	0.912	5.71656		0.912	6.49972	0.912	6.44143	0.912	6.38617	0.912	6.2878	0.912	6.1314	0.912	5.95606
												0.9135	7.23089	1.00386		0.9135	7.78055	1.10512		0.9135	7.74891	0.9135	1.31961		0.9135	8.03245	0.9135	7.86661	0.9135	7.61034	0.9135	7.23089	0.9135	6.47327	0.9135	5.71433		0.9135	6.47765	0.9135	6.44512	0.9135	6.38112	0.9135	6.2923	0.9135	6.14	0.9135	5.96243
												0.915	7.22983	1.00516		0.915	7.77995	1.1033		0.915	7.74707	0.915	1.31923		0.915	8.03214	0.915	7.8646	0.915	7.60735	0.915	7.22983	0.915	6.46903	0.915	5.70936		0.915	6.47188	0.915	6.45198	0.915	6.37152	0.915	6.29859	0.915	6.12506	0.915	5.96616
												0.9165	7.23431	1.00445		0.9165	7.77985	1.10389		0.9165	7.74857	0.9165	1.3195		0.9165	8.0315	0.9165	7.86803	0.9165	7.60509	0.9165	7.23431	0.9165	6.463	0.9165	5.70959		0.9165	6.47536	0.9165	6.4487	0.9165	6.38069	0.9165	6.2696	0.9165	6.12198	0.9165	5.96255
												0.918	7.22921	1.00577		0.918	7.77954	1.10413		0.918	7.748	0.918	1.31923		0.918	8.02911	0.918	7.86474	0.918	7.61006	0.918	7.22921	0.918	6.46587	0.918	5.70401		0.918	6.49104	0.918	6.44506	0.918	6.37848	0.918	6.28461	0.918	6.12254	0.918	5.96013
												0.9195	7.22383	1.00628		0.9195	7.77904	1.10338		0.9195	7.74775	0.9195	1.31964		0.9195	8.02603	0.9195	7.86374	0.9195	7.61263	0.9195	7.22383	0.9195	6.46151	0.9195	5.70033		0.9195	6.47995	0.9195	6.4573	0.9195	6.37665	0.9195	6.28151	0.9195	6.13171	0.9195	5.95913
												0.921	7.22756	1.00703		0.921	7.77762	1.10311		0.921	7.74775	0.921	1.31981		0.921	8.03134	0.921	7.86613	0.921	7.60834	0.921	7.22756	0.921	6.46009	0.921	5.69551		0.921	6.48049	0.921	6.44743	0.921	6.37724	0.921	6.29206	0.921	6.13535	0.921	5.95227
												0.9225	7.22597	1.00635		0.9225	7.77916	1.10331		0.9225	7.74699	0.9225	1.31999		0.9225	8.03085	0.9225	7.86164	0.9225	7.60564	0.9225	7.22597	0.9225	6.45302	0.9225	5.69511		0.9225	6.50759	0.9225	6.4438	0.9225	6.37596	0.9225	6.29112	0.9225	6.1293	0.9225	5.95016
												0.924	7.22203	1.00703		0.924	7.77402	1.10282		0.924	7.74877	0.924	1.32014		0.924	8.03178	0.924	7.86379	0.924	7.60261	0.924	7.22203	0.924	6.44688	0.924	5.68994		0.924	6.49341	0.924	6.44418	0.924	6.37807	0.924	6.28697	0.924	6.12654	0.924	5.95604
												0.9255	7.22132	1.00904		0.9255	7.782	1.10238		0.9255	7.74926	0.9255	1.32008		0.9255	8.03298	0.9255	7.86146	0.9255	7.60186	0.9255	7.22132	0.9255	6.44135	0.9255	5.68746		0.9255	6.4978	0.9255	6.43915	0.9255	6.37974	0.9255	6.2869	0.9255	6.1212	0.9255	5.9614
												0.927	7.21969	1.00809		0.927	7.77923	1.10357		0.927	7.74763	0.927	1.3198		0.927	8.03198	0.927	7.86104	0.927	7.6032	0.927	7.21969	0.927	6.44934	0.927	5.68316		0.927	6.49364	0.927	6.44737	0.927	6.36705	0.927	6.28016	0.927	6.12144	0.927	5.94815
												0.9285	7.21982	1.00888		0.9285	7.77764	1.10405		0.9285	7.74733	0.9285	1.32032		0.9285	8.02717	0.9285	7.86354	0.9285	7.60288	0.9285	7.21982	0.9285	6.44661	0.9285	5.67817		0.9285	6.49511	0.9285	6.45805	0.9285	6.37839	0.9285	6.29474	0.9285	6.11093	0.9285	5.96439
												0.93	7.21638	1.00927		0.93	7.77879	1.10346		0.93	7.74674	0.93	1.32009		0.93	8.02879	0.93	7.86248	0.93	7.60222	0.93	7.21638	0.93	6.44312	0.93	5.6801		0.93	6.48686	0.93	6.44922	0.93	6.37225	0.93	6.27578	0.93	6.12327	0.93	5.95535
												0.9315	7.21466	1.01158		0.9315	7.77893	1.102		0.9315	7.74645	0.9315	1.3205		0.9315	8.02912	0.9315	7.86127	0.9315	7.5996	0.9315	7.21466	0.9315	6.4397	0.9315	5.67394		0.9315	6.47774	0.9315	6.43825	0.9315	6.38082	0.9315	6.27508	0.9315	6.12134	0.9315	5.9444
												0.933	7.21188	1.01026		0.933	7.779	1.10331		0.933	7.74766	0.933	1.32038		0.933	8.02728	0.933	7.86372	0.933	7.59806	0.933	7.21188	0.933	6.44021	0.933	5.6705		0.933	6.4823	0.933	6.44451	0.933	6.38131	0.933	6.28679	0.933	6.12692	0.933	5.9553
												0.9345	7.21517	1.01218		0.9345	7.7788	1.10096		0.9345	7.74791	0.9345	1.32057		0.9345	8.03105	0.9345	7.86232	0.9345	7.59825	0.9345	7.21517	0.9345	6.43327	0.9345	5.67055		0.9345	6.4831	0.9345	6.44713	0.9345	6.3704	0.9345	6.27783	0.9345	6.125	0.9345	5.94538
												0.936	7.21392	1.01229		0.936	7.77928	1.10215		0.936	7.74791	0.936	1.32036		0.936	8.02995	0.936	7.86355	0.936	7.59516	0.936	7.21392	0.936	6.43105	0.936	5.66454		0.936	6.499	0.936	6.45469	0.936	6.36843	0.936	6.28229	0.936	6.12251	0.936	5.95519
												0.9375	7.20927	1.01077		0.9375	7.77893	1.10119		0.9375	7.74848	0.9375	1.32061		0.9375	8.02778	0.9375	7.86203	0.9375	7.60023	0.9375	7.20927	0.9375	6.43334	0.9375	5.66397		0.9375	6.49922	0.9375	6.45423	0.9375	6.37347	0.9375	6.28217	0.9375	6.12398	0.9375	5.95169
												0.939	7.20663	1.01124		0.939	7.77572	1.10169		0.939	7.74698	0.939	1.31977		0.939	8.02793	0.939	7.85964	0.939	7.59598	0.939	7.20663	0.939	6.42868	0.939	5.65893		0.939	6.47627	0.939	6.43246	0.939	6.38327	0.939	6.29365	0.939	6.11039	0.939	5.95874
												0.9405	7.20819	1.01299		0.9405	7.78039	1.1021		0.9405	7.74739	0.9405	1.32042		0.9405	8.02527	0.9405	7.85693	0.9405	7.59357	0.9405	7.20819	0.9405	6.42838	0.9405	5.66051		0.9405	6.47372	0.9405	6.46075	0.9405	6.36361	0.9405	6.27845	0.9405	6.1295	0.9405	5.94887
												0.942	7.20109	1.01358		0.942	7.77738	1.10219		0.942	7.74594	0.942	1.32071		0.942	8.02256	0.942	7.85858	0.942	7.58772	0.942	7.20109	0.942	6.42293	0.942	5.65305		0.942	6.48968	0.942	6.44191	0.942	6.37651	0.942	6.28882	0.942	6.11382	0.942	5.95224
												0.9435	7.206	1.01397		0.9435	7.77949	1.10239		0.9435	7.74745	0.9435	1.32029		0.9435	8.02727	0.9435	7.85935	0.9435	7.59016	0.9435	7.206	0.9435	6.42138	0.9435	5.65017		0.9435	6.49249	0.9435	6.45052	0.9435	6.35683	0.9435	6.27987	0.9435	6.10549	0.9435	5.94636
												0.945	7.19684	1.01507		0.945	7.7788	1.10184		0.945	7.74652	0.945	1.32117		0.945	8.02566	0.945	7.86	0.945	7.59041	0.945	7.19684	0.945	6.41845	0.945	5.65045		0.945	6.47379	0.945	6.45783	0.945	6.35675	0.945	6.28277	0.945	6.10958	0.945	5.95583
												0.9465	7.20459	1.0156		0.9465	7.77529	1.10221		0.9465	7.74741	0.9465	1.32101		0.9465	8.0213	0.9465	7.85483	0.9465	7.5912	0.9465	7.20459	0.9465	6.41418	0.9465	5.64725		0.9465	6.48215	0.9465	6.45574	0.9465	6.36876	0.9465	6.27194	0.9465	6.13264	0.9465	5.95821
												0.948	7.19846	1.01635		0.948	7.77625	1.10191		0.948	7.74557	0.948	1.32078		0.948	8.02354	0.948	7.85444	0.948	7.58984	0.948	7.19846	0.948	6.41372	0.948	5.64287		0.948	6.4694	0.948	6.43775	0.948	6.37952	0.948	6.29929	0.948	6.12454	0.948	5.95043
												0.9495	7.195	1.01686		0.9495	7.77382	1.09985		0.9495	7.74689	0.9495	1.32088		0.9495	8.02301	0.9495	7.85557	0.9495	7.58263	0.9495	7.195	0.9495	6.4082	0.9495	5.63677		0.9495	6.48814	0.9495	6.44123	0.9495	6.3688	0.9495	6.29014	0.9495	6.10535	0.9495	5.9428
												0.951	7.19295	1.01688		0.951	7.77734	1.10045		0.951	7.74608	0.951	1.32073		0.951	8.02328	0.951	7.86126	0.951	7.58644	0.951	7.19295	0.951	6.41187	0.951	5.63655		0.951	6.49755	0.951	6.44602	0.951	6.36961	0.951	6.28377	0.951	6.11326	0.951	5.93908
												0.9525	7.19465	1.01731		0.9525	7.77952	1.10101		0.9525	7.74627	0.9525	1.32117		0.9525	8.02198	0.9525	7.85818	0.9525	7.57887	0.9525	7.19465	0.9525	6.40961	0.9525	5.63285		0.9525	6.48381	0.9525	6.44599	0.9525	6.36991	0.9525	6.29297	0.9525	6.11915	0.9525	5.94778
												0.954	7.19305	1.01931		0.954	7.77982	1.1011		0.954	7.74536	0.954	1.32148		0.954	8.01823	0.954	7.85648	0.954	7.58461	0.954	7.19305	0.954	6.40719	0.954	5.63041		0.954	6.48889	0.954	6.44677	0.954	6.37301	0.954	6.2644	0.954	6.11738	0.954	5.95051
												0.9555	7.18988	1.01913		0.9555	7.77803	1.10157		0.9555	7.74685	0.9555	1.32157		0.9555	8.01723	0.9555	7.85798	0.9555	7.58641	0.9555	7.18988	0.9555	6.39865	0.9555	5.62621		0.9555	6.48728	0.9555	6.44102	0.9555	6.36378	0.9555	6.27387	0.9555	6.11817	0.9555	5.93782
												0.957	7.18594	1.01894		0.957	7.77705	1.10096		0.957	7.74589	0.957	1.32235		0.957	8.0217	0.957	7.84691	0.957	7.58261	0.957	7.18594	0.957	6.39212	0.957	5.62872		0.957	6.48752	0.957	6.44033	0.957	6.37431	0.957	6.2819	0.957	6.12102	0.957	5.94667
												0.9585	7.18711	1.02011		0.9585	7.77299	1.10031		0.9585	7.74657	0.9585	1.32149		0.9585	8.0215	0.9585	7.84884	0.9585	7.57963	0.9585	7.18711	0.9585	6.39618	0.9585	5.62041		0.9585	6.47551	0.9585	6.44623	0.9585	6.36365	0.9585	6.27635	0.9585	6.10647	0.9585	5.94206
												0.96	7.18707	1.01989		0.96	7.77913	1.09989		0.96	7.74556	0.96	1.32143		0.96	8.02207	0.96	7.85625	0.96	7.57791	0.96	7.18707	0.96	6.39548	0.96	5.61827		0.96	6.49843	0.96	6.45294	0.96	6.38939	0.96	6.26755	0.96	6.11965	0.96	5.94149
												0.9615	7.18096	1.02156		0.9615	7.77446	1.10263		0.9615	7.74617	0.9615	1.32171		0.9615	8.01905	0.9615	7.85718	0.9615	7.57843	0.9615	7.18096	0.9615	6.39143	0.9615	5.61559		0.9615	6.48984	0.9615	6.44627	0.9615	6.38079	0.9615	6.28294	0.9615	6.12795	0.9615	5.9383
												0.963	7.18068	1.02113		0.963	7.77241	1.10047		0.963	7.74625	0.963	1.32196		0.963	8.01764	0.963	7.84933	0.963	7.57576	0.963	7.18068	0.963	6.38755	0.963	5.61277		0.963	6.47866	0.963	6.43978	0.963	6.36904	0.963	6.27478	0.963	6.12108	0.963	5.94312
												0.9645	7.1799	1.02141		0.9645	7.77437	1.10073		0.9645	7.74485	0.9645	1.32169		0.9645	8.01653	0.9645	7.85256	0.9645	7.57583	0.9645	7.1799	0.9645	6.38648	0.9645	5.60576		0.9645	6.49117	0.9645	6.44944	0.9645	6.37073	0.9645	6.27278	0.9645	6.11824	0.9645	5.95436
												0.966	7.17763	1.02181		0.966	7.77763	1.09995		0.966	7.74544	0.966	1.32173		0.966	8.02494	0.966	7.85282	0.966	7.57618	0.966	7.17763	0.966	6.38235	0.966	5.60543		0.966	6.49537	0.966	6.44836	0.966	6.38169	0.966	6.27723	0.966	6.10531	0.966	5.9477
												0.9675	7.17823	1.02251		0.9675	7.77724	1.10048		0.9675	7.74546	0.9675	1.32181		0.9675	8.02067	0.9675	7.85069	0.9675	7.57572	0.9675	7.17823	0.9675	6.38099	0.9675	5.60305		0.9675	6.48262	0.9675	6.44479	0.9675	6.37411	0.9675	6.27307	0.9675	6.12359	0.9675	5.93542
												0.969	7.17302	1.02367		0.969	7.78119	1.10107		0.969	7.74639	0.969	1.32136		0.969	8.01928	0.969	7.85056	0.969	7.56626	0.969	7.17302	0.969	6.37994	0.969	5.59982		0.969	6.49099	0.969	6.44077	0.969	6.37251	0.969	6.27706	0.969	6.10621	0.969	5.94239
												0.9705	7.17286	1.0231		0.9705	7.77935	1.1026		0.9705	7.74544	0.9705	1.32195		0.9705	8.01782	0.9705	7.856	0.9705	7.56689	0.9705	7.17286	0.9705	6.37949	0.9705	5.59381		0.9705	6.48059	0.9705	6.44532	0.9705	6.37364	0.9705	6.27882	0.9705	6.11335	0.9705	5.94112
												0.972	7.16669	1.02404		0.972	7.77914	1.0986		0.972	7.74564	0.972	1.32217		0.972	8.02224	0.972	7.85481	0.972	7.572	0.972	7.16669	0.972	6.37405	0.972	5.59351		0.972	6.48668	0.972	6.44873	0.972	6.37138	0.972	6.27366	0.972	6.11303	0.972	5.93978
												0.9735	7.16678	1.0241		0.9735	7.77905	1.10088		0.9735	7.74626	0.9735	1.32199		0.9735	8.02155	0.9735	7.85286	0.9735	7.57327	0.9735	7.16678	0.9735	6.3753	0.9735	5.59101		0.9735	6.49127	0.9735	6.44194	0.9735	6.37759	0.9735	6.26637	0.9735	6.11818	0.9735	5.94515
												0.975	7.15905	1.02513		0.975	7.78015	1.10071		0.975	7.74605	0.975	1.32194		0.975	8.02063	0.975	7.84591	0.975	7.57041	0.975	7.15905	0.975	6.37044	0.975	5.5872		0.975	6.49107	0.975	6.44348	0.975	6.3661	0.975	6.26781	0.975	6.11033	0.975	5.9513
												0.9765	7.16422	1.02475		0.9765	7.77952	1.10076		0.9765	7.74648	0.9765	1.32219		0.9765	8.01721	0.9765	7.85197	0.9765	7.56992	0.9765	7.16422	0.9765	6.36693	0.9765	5.58474		0.9765	6.49464	0.9765	6.44556	0.9765	6.35824	0.9765	6.272	0.9765	6.11508	0.9765	5.94697
												0.978	7.16855	1.02626		0.978	7.78042	1.09982		0.978	7.74385	0.978	1.32207		0.978	8.01759	0.978	7.85398	0.978	7.56939	0.978	7.16855	0.978	6.3665	0.978	5.58366		0.978	6.47825	0.978	6.44327	0.978	6.37179	0.978	6.26546	0.978	6.09537	0.978	5.93581
												0.9795	7.16319	1.02707		0.9795	7.77844	1.10067		0.9795	7.74633	0.9795	1.32266		0.9795	8.02126	0.9795	7.85105	0.9795	7.56835	0.9795	7.16319	0.9795	6.36332	0.9795	5.58081		0.9795	6.50569	0.9795	6.43729	0.9795	6.37202	0.9795	6.27617	0.9795	6.11113	0.9795	5.94069
												0.981	7.15495	1.02707		0.981	7.7755	1.10052		0.981	7.74475	0.981	1.32212		0.981	8.02014	0.981	7.84601	0.981	7.57089	0.981	7.15495	0.981	6.36103	0.981	5.57369		0.981	6.49045	0.981	6.44199	0.981	6.36605	0.981	6.25282	0.981	6.11341	0.981	5.93783
												0.9825	7.15279	1.02753		0.9825	7.78084	1.10031		0.9825	7.74685	0.9825	1.32275		0.9825	8.01942	0.9825	7.84748	0.9825	7.56561	0.9825	7.15279	0.9825	6.35806	0.9825	5.57185		0.9825	6.48487	0.9825	6.44432	0.9825	6.36113	0.9825	6.27186	0.9825	6.11111	0.9825	5.93931
												0.984	7.15387	1.02926		0.984	7.77797	1.10045		0.984	7.7444	0.984	1.32239		0.984	8.01959	0.984	7.85043	0.984	7.56522	0.984	7.15387	0.984	6.35487	0.984	5.56742		0.984	6.49428	0.984	6.44929	0.984	6.36959	0.984	6.28028	0.984	6.0994	0.984	5.93096
												0.9855	7.15377	1.02952		0.9855	7.77559	1.10024		0.9855	7.74518	0.9855	1.32252		0.9855	8.0175	0.9855	7.84704	0.9855	7.56229	0.9855	7.15377	0.9855	6.35616	0.9855	5.56454		0.9855	6.47862	0.9855	6.43536	0.9855	6.37216	0.9855	6.27149	0.9855	6.10461	0.9855	5.93676
												0.987	7.15254	1.02919		0.987	7.77804	1.09867		0.987	7.74517	0.987	1.32323		0.987	8.02162	0.987	7.84654	0.987	7.56295	0.987	7.15254	0.987	6.35234	0.987	5.56004		0.987	6.47909	0.987	6.44558	0.987	6.37551	0.987	6.28082	0.987	6.09729	0.987	5.93666
												0.9885	7.15401	1.03023		0.9885	7.77741	1.10007		0.9885	7.74517	0.9885	1.32334		0.9885	8.01984	0.9885	7.84381	0.9885	7.56114	0.9885	7.15401	0.9885	6.34825	0.9885	5.55999		0.9885	6.48532	0.9885	6.4516	0.9885	6.36601	0.9885	6.27799	0.9885	6.10982	0.9885	5.93406
												0.99	7.14732	1.02919		0.99	7.77622	1.09945		0.99	7.74499	0.99	1.32305		0.99	8.017	0.99	7.83846	0.99	7.56345	0.99	7.14732	0.99	6.34707	0.99	5.55794		0.99	6.48456	0.99	6.44093	0.99	6.38013	0.99	6.2758	0.99	6.09853	0.99	5.93225
												0.9915	7.14615	1.03151		0.9915	7.7794	1.09819		0.9915	7.74533	0.9915	1.32279		0.9915	8.01745	0.9915	7.84611	0.9915	7.5614	0.9915	7.14615	0.9915	6.34453	0.9915	5.55569		0.9915	6.48766	0.9915	6.45785	0.9915	6.37081	0.9915	6.26542	0.9915	6.1077	0.9915	5.93668
												0.993	7.14863	1.03195		0.993	7.77669	1.09817		0.993	7.74585	0.993	1.32285		0.993	8.0139	0.993	7.84855	0.993	7.55438	0.993	7.14863	0.993	6.34165	0.993	5.55003		0.993	6.48612	0.993	6.45708	0.993	6.37282	0.993	6.28301	0.993	6.10357	0.993	5.92695
												0.9945	7.14693	1.03266		0.9945	7.77648	1.09921		0.9945	7.74565	0.9945	1.32232		0.9945	8.01454	0.9945	7.84663	0.9945	7.55838	0.9945	7.14693	0.9945	6.33627	0.9945	5.54385		0.9945	6.48822	0.9945	6.4312	0.9945	6.36872	0.9945	6.26895	0.9945	6.09049	0.9945	5.93728
												0.996	7.14535	1.03202		0.996	7.77972	1.09719		0.996	7.74568	0.996	1.32278		0.996	8.018	0.996	7.84563	0.996	7.56014	0.996	7.14535	0.996	6.33547	0.996	5.54594		0.996	6.48669	0.996	6.4531	0.996	6.36518	0.996	6.25947	0.996	6.09393	0.996	5.92606
												0.9975	7.14616	1.03407		0.9975	7.77836	1.09776		0.9975	7.74487	0.9975	1.32261		0.9975	8.01969	0.9975	7.84176	0.9975	7.55846	0.9975	7.14616	0.9975	6.33462	0.9975	5.53759		0.9975	6.48153	0.9975	6.45186	0.9975	6.36322	0.9975	6.27553	0.9975	6.09588	0.9975	5.93337
												0.999	7.14142	1.03399		0.999	7.77754	1.09919		0.999	7.74417	0.999	1.32333		0.999	8.01856	0.999	7.83953	0.999	7.5591	0.999	7.14142	0.999	6.33255	0.999	5.53684		0.999	6.48347	0.999	6.45943	0.999	6.37343	0.999	6.26712	0.999	6.11166	0.999	5.94156
												1.0005	7.14105	1.03415		1.0005	7.777	1.10019		1.0005	7.74404	1.0005	1.32405		1.0005	8.01418	1.0005	7.84247	1.0005	7.5573	1.0005	7.14105	1.0005	6.33001	1.0005	5.5312		1.0005	6.47958	1.0005	6.4474	1.0005	6.36693	1.0005	6.27509	1.0005	6.09854	1.0005	5.9353
												1.002	7.13929	1.03411		1.002	7.77634	1.09853		1.002	7.74345	1.002	1.32319		1.002	8.01731	1.002	7.84565	1.002	7.55141	1.002	7.13929	1.002	6.32996	1.002	5.5305		1.002	6.49035	1.002	6.44765	1.002	6.36977	1.002	6.25881	1.002	6.10743	1.002	5.92589
												1.0035	7.13694	1.03525		1.0035	7.77496	1.09823		1.0035	7.74406	1.0035	1.32317		1.0035	8.01048	1.0035	7.84637	1.0035	7.54254	1.0035	7.13694	1.0035	6.32065	1.0035	5.52856		1.0035	6.49781	1.0035	6.44727	1.0035	6.35851	1.0035	6.27135	1.0035	6.0924	1.0035	5.93958
												1.005	7.13621	1.03729		1.005	7.77591	1.09857		1.005	7.7453	1.005	1.32318		1.005	8.012	1.005	7.83994	1.005	7.55119	1.005	7.13621	1.005	6.32348	1.005	5.52305		1.005	6.49757	1.005	6.4361	1.005	6.3786	1.005	6.26426	1.005	6.09437	1.005	5.92198
												1.0065	7.13481	1.03755		1.0065	7.77638	1.09773		1.0065	7.74497	1.0065	1.32323		1.0065	8.01064	1.0065	7.83683	1.0065	7.55405	1.0065	7.13481	1.0065	6.32718	1.0065	5.51513		1.0065	6.48975	1.0065	6.43238	1.0065	6.37188	1.0065	6.26645	1.0065	6.0982	1.0065	5.93174
												1.008	7.13092	1.03726		1.008	7.77756	1.09864		1.008	7.74285	1.008	1.32353		1.008	8.0135	1.008	7.84242	1.008	7.55197	1.008	7.13092	1.008	6.31837	1.008	5.5152		1.008	6.48983	1.008	6.444	1.008	6.36284	1.008	6.27283	1.008	6.09924	1.008	5.93092
												1.0095	7.13407	1.03822		1.0095	7.77939	1.09892		1.0095	7.74483	1.0095	1.32347		1.0095	8.01571	1.0095	7.84157	1.0095	7.54954	1.0095	7.13407	1.0095	6.31469	1.0095	5.51215		1.0095	6.49662	1.0095	6.45172	1.0095	6.36469	1.0095	6.27041	1.0095	6.10259	1.0095	5.92207
												1.011	7.12882	1.03899		1.011	7.77723	1.09985		1.011	7.74321	1.011	1.32359		1.011	8.01151	1.011	7.84285	1.011	7.55623	1.011	7.12882	1.011	6.31229	1.011	5.51103		1.011	6.4807	1.011	6.44164	1.011	6.37138	1.011	6.27526	1.011	6.11158	1.011	5.93047
												1.0125	7.12808	1.03882		1.0125	7.77577	1.09799		1.0125	7.74441	1.0125	1.32403		1.0125	8.0101	1.0125	7.84006	1.0125	7.54273	1.0125	7.12808	1.0125	6.31441	1.0125	5.50605		1.0125	6.4904	1.0125	6.43038	1.0125	6.36345	1.0125	6.25808	1.0125	6.09214	1.0125	5.93411
												1.014	7.12236	1.04022		1.014	7.78118	1.09737		1.014	7.74408	1.014	1.32398		1.014	8.01878	1.014	7.84535	1.014	7.54972	1.014	7.12236	1.014	6.30747	1.014	5.51184		1.014	6.5027	1.014	6.44575	1.014	6.37309	1.014	6.25255	1.014	6.09424	1.014	5.93317
												1.0155	7.12312	1.03934		1.0155	7.77729	1.09768		1.0155	7.74404	1.0155	1.32329		1.0155	8.00984	1.0155	7.84009	1.0155	7.54923	1.0155	7.12312	1.0155	6.31124	1.0155	5.50492		1.0155	6.48991	1.0155	6.44137	1.0155	6.35736	1.0155	6.26433	1.0155	6.09111	1.0155	5.93264
												1.017	7.11985	1.0399		1.017	7.7778	1.09749		1.017	7.74387	1.017	1.32376		1.017	8.00838	1.017	7.84291	1.017	7.55269	1.017	7.11985	1.017	6.30435	1.017	5.49796		1.017	6.48013	1.017	6.4297	1.017	6.37926	1.017	6.26297	1.017	6.07592	1.017	5.92256
												1.0185	7.12042	1.03966		1.0185	7.77632	1.09853		1.0185	7.74388	1.0185	1.32363		1.0185	8.01499	1.0185	7.84111	1.0185	7.54987	1.0185	7.12042	1.0185	6.30378	1.0185	5.49135		1.0185	6.48382	1.0185	6.43242	1.0185	6.37209	1.0185	6.25739	1.0185	6.09787	1.0185	5.92786
												1.02	7.11773	1.04106		1.02	7.78126	1.09793		1.02	7.74401	1.02	1.3237		1.02	8.01268	1.02	7.83816	1.02	7.54348	1.02	7.11773	1.02	6.29979	1.02	5.49411		1.02	6.47736	1.02	6.44385	1.02	6.36205	1.02	6.27235	1.02	6.09271	1.02	5.91839
												1.0215	7.11471	1.04022		1.0215	7.77891	1.09823		1.0215	7.74307	1.0215	1.32387		1.0215	8.01305	1.0215	7.84435	1.0215	7.54793	1.0215	7.11471	1.0215	6.29607	1.0215	5.49308		1.0215	6.47744	1.0215	6.43327	1.0215	6.3634	1.0215	6.26457	1.0215	6.10191	1.0215	5.91364
												1.023	7.10574	1.04311		1.023	7.77554	1.09851		1.023	7.7437	1.023	1.32396		1.023	8.0077	1.023	7.83643	1.023	7.54328	1.023	7.10574	1.023	6.2998	1.023	5.49401		1.023	6.49636	1.023	6.4412	1.023	6.35703	1.023	6.25877	1.023	6.09375	1.023	5.91794
												1.0245	7.11192	1.04273		1.0245	7.77658	1.09911		1.0245	7.7444	1.0245	1.32428		1.0245	8.00955	1.0245	7.8425	1.0245	7.54157	1.0245	7.11192	1.0245	6.29325	1.0245	5.48727		1.0245	6.49761	1.0245	6.43983	1.0245	6.36973	1.0245	6.26747	1.0245	6.08056	1.0245	5.92508
												1.026	7.10807	1.04337		1.026	7.77465	1.09877		1.026	7.7446	1.026	1.32468		1.026	8.01317	1.026	7.83923	1.026	7.54415	1.026	7.10807	1.026	6.28914	1.026	5.48273		1.026	6.47882	1.026	6.44505	1.026	6.36513	1.026	6.27761	1.026	6.10463	1.026	5.93058
												1.0275	7.11169	1.04305		1.0275	7.77763	1.09877		1.0275	7.74389	1.0275	1.32483		1.0275	8.01116	1.0275	7.83822	1.0275	7.54635	1.0275	7.11169	1.0275	6.28809	1.0275	5.47867		1.0275	6.49082	1.0275	6.43366	1.0275	6.35925	1.0275	6.25576	1.0275	6.10118	1.0275	5.91034
												1.029	7.10725	1.0444		1.029	7.77328	1.09796		1.029	7.74336	1.029	1.32457		1.029	8.01119	1.029	7.84264	1.029	7.54176	1.029	7.10725	1.029	6.28611	1.029	5.47303		1.029	6.49038	1.029	6.44014	1.029	6.36003	1.029	6.25943	1.029	6.0832	1.029	5.92699
												1.0305	7.10702	1.04534		1.0305	7.77574	1.09959		1.0305	7.74425	1.0305	1.32418		1.0305	8.01472	1.0305	7.83878	1.0305	7.54057	1.0305	7.10702	1.0305	6.28434	1.0305	5.47332		1.0305	6.47895	1.0305	6.44152	1.0305	6.36246	1.0305	6.27046	1.0305	6.08764	1.0305	5.91369
												1.032	7.10257	1.0464		1.032	7.77399	1.09585		1.032	7.74408	1.032	1.32409		1.032	8.0122	1.032	7.83736	1.032	7.53955	1.032	7.10257	1.032	6.2821	1.032	5.47368		1.032	6.49659	1.032	6.43848	1.032	6.36314	1.032	6.26268	1.032	6.08164	1.032	5.9176
												1.0335	7.10022	1.0459		1.0335	7.77567	1.09607		1.0335	7.743	1.0335	1.32504		1.0335	8.01017	1.0335	7.84031	1.0335	7.53807	1.0335	7.10022	1.0335	6.27767	1.0335	5.47087		1.0335	6.47032	1.0335	6.44772	1.0335	6.37745	1.0335	6.27495	1.0335	6.09534	1.0335	5.92289
												1.035	7.1058	1.04682		1.035	7.77509	1.09703		1.035	7.74435	1.035	1.32457		1.035	8.0085	1.035	7.84182	1.035	7.53919	1.035	7.1058	1.035	6.27717	1.035	5.46843		1.035	6.47876	1.035	6.4416	1.035	6.36226	1.035	6.25458	1.035	6.08648	1.035	5.91907
												1.0365	7.10216	1.04732		1.0365	7.77608	1.09774		1.0365	7.74369	1.0365	1.32466		1.0365	8.01188	1.0365	7.8391	1.0365	7.53869	1.0365	7.10216	1.0365	6.27635	1.0365	5.46639		1.0365	6.48286	1.0365	6.44332	1.0365	6.34777	1.0365	6.26619	1.0365	6.1019	1.0365	5.91586
												1.038	7.09854	1.04673		1.038	7.77821	1.09439		1.038	7.74332	1.038	1.32454		1.038	8.01285	1.038	7.84085	1.038	7.5358	1.038	7.09854	1.038	6.27252	1.038	5.46003		1.038	6.49882	1.038	6.45447	1.038	6.36027	1.038	6.2627	1.038	6.08907	1.038	5.91652
												1.0395	7.09805	1.04831		1.0395	7.77684	1.09628		1.0395	7.74287	1.0395	1.32466		1.0395	8.01128	1.0395	7.83748	1.0395	7.53556	1.0395	7.09805	1.0395	6.27166	1.0395	5.45957		1.0395	6.47401	1.0395	6.43514	1.0395	6.37013	1.0395	6.2626	1.0395	6.08058	1.0395	5.92263
												1.041	7.09494	1.04736		1.041	7.776	1.09518		1.041	7.74185	1.041	1.32537		1.041	8.01099	1.041	7.83679	1.041	7.53641	1.041	7.09494	1.041	6.26871	1.041	5.45855		1.041	6.48188	1.041	6.43917	1.041	6.36244	1.041	6.26647	1.041	6.08968	1.041	5.92668
												1.0425	7.09263	1.04916		1.0425	7.77635	1.09713		1.0425	7.74301	1.0425	1.32507		1.0425	8.009	1.0425	7.83935	1.0425	7.53336	1.0425	7.09263	1.0425	6.26371	1.0425	5.45677		1.0425	6.48634	1.0425	6.44039	1.0425	6.36362	1.0425	6.26503	1.0425	6.08963	1.0425	5.92081
												1.044	7.09149	1.0487		1.044	7.78154	1.09538		1.044	7.74306	1.044	1.32517		1.044	8.01146	1.044	7.83565	1.044	7.53512	1.044	7.09149	1.044	6.2557	1.044	5.45189		1.044	6.48514	1.044	6.44362	1.044	6.36368	1.044	6.27326	1.044	6.08996	1.044	5.91952
												1.0455	7.0912	1.04984		1.0455	7.77731	1.09696		1.0455	7.74296	1.0455	1.32497		1.0455	8.01151	1.0455	7.83693	1.0455	7.53264	1.0455	7.0912	1.0455	6.25679	1.0455	5.4486		1.0455	6.48626	1.0455	6.43628	1.0455	6.37298	1.0455	6.27448	1.0455	6.08811	1.0455	5.92079
												1.047	7.0889	1.04982		1.047	7.77168	1.09564		1.047	7.74345	1.047	1.3249		1.047	8.00724	1.047	7.84162	1.047	7.53012	1.047	7.0889	1.047	6.26141	1.047	5.44376		1.047	6.47692	1.047	6.43425	1.047	6.34669	1.047	6.25339	1.047	6.0941	1.047	5.91811
												1.0485	7.08928	1.04837		1.0485	7.77402	1.09545		1.0485	7.74223	1.0485	1.32567		1.0485	8.01096	1.0485	7.83384	1.0485	7.53106	1.0485	7.08928	1.0485	6.25139	1.0485	5.44354		1.0485	6.48069	1.0485	6.43409	1.0485	6.36792	1.0485	6.26435	1.0485	6.09944	1.0485	5.92236
												1.05	7.08596	1.05043		1.05	7.77622	1.09683		1.05	7.74266	1.05	1.32549		1.05	8.00909	1.05	7.83681	1.05	7.52938	1.05	7.08596	1.05	6.2538	1.05	5.43936		1.05	6.48163	1.05	6.4413	1.05	6.35722	1.05	6.25264	1.05	6.09047	1.05	5.91509
												1.0515	7.08227	1.05112		1.0515	7.77567	1.09627		1.0515	7.74135	1.0515	1.32488		1.0515	8.01125	1.0515	7.83628	1.0515	7.52443	1.0515	7.08227	1.0515	6.25331	1.0515	5.43674		1.0515	6.48366	1.0515	6.4494	1.0515	6.3584	1.0515	6.25842	1.0515	6.09249	1.0515	5.92349
												1.053	7.08512	1.05272		1.053	7.77691	1.09618		1.053	7.74262	1.053	1.32543		1.053	8.00936	1.053	7.83902	1.053	7.52596	1.053	7.08512	1.053	6.24677	1.053	5.43206		1.053	6.48436	1.053	6.44529	1.053	6.35284	1.053	6.2663	1.053	6.08267	1.053	5.91381
												1.0545	7.07712	1.05218		1.0545	7.77501	1.09648		1.0545	7.74369	1.0545	1.32533		1.0545	8.00697	1.0545	7.83981	1.0545	7.52316	1.0545	7.07712	1.0545	6.24537	1.0545	5.4335		1.0545	6.49401	1.0545	6.42981	1.0545	6.35132	1.0545	6.259	1.0545	6.08587	1.0545	5.91154
												1.056	7.07909	1.05188		1.056	7.77498	1.09628		1.056	7.74332	1.056	1.32514		1.056	8.00726	1.056	7.83459	1.056	7.52769	1.056	7.07909	1.056	6.24648	1.056	5.43033		1.056	6.48446	1.056	6.43581	1.056	6.35718	1.056	6.25168	1.056	6.08782	1.056	5.91198
												1.0575	7.08027	1.05284		1.0575	7.77795	1.0969		1.0575	7.74284	1.0575	1.32542		1.0575	8.01111	1.0575	7.83383	1.0575	7.52852	1.0575	7.08027	1.0575	6.24401	1.0575	5.42825		1.0575	6.47975	1.0575	6.44451	1.0575	6.3705	1.0575	6.26102	1.0575	6.08427	1.0575	5.91345
												1.059	7.07643	1.05336		1.059	7.77411	1.09486		1.059	7.74184	1.059	1.32569		1.059	8.00745	1.059	7.83546	1.059	7.52165	1.059	7.07643	1.059	6.24533	1.059	5.42117		1.059	6.49042	1.059	6.42814	1.059	6.34444	1.059	6.26235	1.059	6.08256	1.059	5.91046
												1.0605	7.07681	1.05342		1.0605	7.78036	1.09499		1.0605	7.74118	1.0605	1.32542		1.0605	8.00757	1.0605	7.83402	1.0605	7.518	1.0605	7.07681	1.0605	6.23513	1.0605	5.41757		1.0605	6.48217	1.0605	6.44584	1.0605	6.34862	1.0605	6.26541	1.0605	6.09093	1.0605	5.91304
												1.062	7.07142	1.05541		1.062	7.77574	1.09569		1.062	7.74243	1.062	1.32531		1.062	8.0084	1.062	7.83332	1.062	7.51162	1.062	7.07142	1.062	6.23632	1.062	5.41924		1.062	6.47013	1.062	6.4355	1.062	6.36067	1.062	6.24958	1.062	6.07808	1.062	5.9129
												1.0635	7.07021	1.05534		1.0635	7.77546	1.09402		1.0635	7.74292	1.0635	1.32573		1.0635	8.00869	1.0635	7.8353	1.0635	7.52199	1.0635	7.07021	1.0635	6.23376	1.0635	5.41686		1.0635	6.48794	1.0635	6.43365	1.0635	6.34876	1.0635	6.26081	1.0635	6.07973	1.0635	5.91883
												1.065	7.07144	1.05732		1.065	7.77774	1.09615		1.065	7.74234	1.065	1.32588		1.065	8.00814	1.065	7.83094	1.065	7.51876	1.065	7.07144	1.065	6.22896	1.065	5.4149		1.065	6.48605	1.065	6.44498	1.065	6.37247	1.065	6.2513	1.065	6.0889	1.065	5.91026
												1.0665	7.07007	1.05558		1.0665	7.77789	1.09504		1.0665	7.74223	1.0665	1.32525		1.0665	8.00719	1.0665	7.83068	1.0665	7.51799	1.0665	7.07007	1.0665	6.22788	1.0665	5.4116		1.0665	6.47982	1.0665	6.43614	1.0665	6.35727	1.0665	6.24925	1.0665	6.07106	1.0665	5.91599
												1.068	7.06945	1.05677		1.068	7.77719	1.0948		1.068	7.74314	1.068	1.32588		1.068	8.01024	1.068	7.83109	1.068	7.52032	1.068	7.06945	1.068	6.22729	1.068	5.40852		1.068	6.47556	1.068	6.44662	1.068	6.35674	1.068	6.258	1.068	6.07888	1.068	5.91393
												1.0695	7.06529	1.0589		1.0695	7.77392	1.0953		1.0695	7.74197	1.0695	1.32607		1.0695	8.00471	1.0695	7.82713	1.0695	7.51724	1.0695	7.06529	1.0695	6.22552	1.0695	5.40242		1.0695	6.48507	1.0695	6.43982	1.0695	6.35784	1.0695	6.2544	1.0695	6.08782	1.0695	5.91342
												1.071	7.06387	1.05718		1.071	7.77489	1.092		1.071	7.74195	1.071	1.32582		1.071	8.00142	1.071	7.8327	1.071	7.51068	1.071	7.06387	1.071	6.21818	1.071	5.40103		1.071	6.48514	1.071	6.43521	1.071	6.36055	1.071	6.25947	1.071	6.07881	1.071	5.91595
												1.0725	7.06076	1.05946		1.0725	7.77538	1.09464		1.0725	7.74242	1.0725	1.32581		1.0725	7.99939	1.0725	7.83341	1.0725	7.51369	1.0725	7.06076	1.0725	6.22332	1.0725	5.39694		1.0725	6.48654	1.0725	6.44467	1.0725	6.34918	1.0725	6.23466	1.0725	6.07897	1.0725	5.91191
												1.074	7.06077	1.05885		1.074	7.77231	1.09342		1.074	7.74251	1.074	1.32552		1.074	8.00457	1.074	7.83031	1.074	7.51439	1.074	7.06077	1.074	6.21652	1.074	5.39592		1.074	6.49407	1.074	6.43588	1.074	6.36309	1.074	6.25706	1.074	6.07584	1.074	5.90565
												1.0755	7.05837	1.06		1.0755	7.77425	1.09437		1.0755	7.74242	1.0755	1.32648		1.0755	8.00078	1.0755	7.82396	1.0755	7.5147	1.0755	7.05837	1.0755	6.21394	1.0755	5.39359		1.0755	6.48121	1.0755	6.42654	1.0755	6.35326	1.0755	6.24567	1.0755	6.07822	1.0755	5.9089
												1.077	7.05618	1.05908		1.077	7.77753	1.09421		1.077	7.74184	1.077	1.32598		1.077	7.99749	1.077	7.82017	1.077	7.50979	1.077	7.05618	1.077	6.21601	1.077	5.38931		1.077	6.49264	1.077	6.44096	1.077	6.35178	1.077	6.25019	1.077	6.07538	1.077	5.8972
												1.0785	7.05502	1.06104		1.0785	7.7781	1.09313		1.0785	7.74143	1.0785	1.32648		1.0785	8.00671	1.0785	7.82887	1.0785	7.50687	1.0785	7.05502	1.0785	6.21061	1.0785	5.38444		1.0785	6.49153	1.0785	6.43636	1.0785	6.35389	1.0785	6.24321	1.0785	6.08046	1.0785	5.92033
												1.08	7.05185	1.06099		1.08	7.77597	1.09371		1.08	7.74183	1.08	1.32576		1.08	7.99976	1.08	7.82772	1.08	7.5067	1.08	7.05185	1.08	6.20985	1.08	5.38524		1.08	6.48194	1.08	6.44432	1.08	6.35351	1.08	6.2568	1.08	6.0769	1.08	5.9134
												1.0815	7.05112	1.06246		1.0815	7.77877	1.09463		1.0815	7.74181	1.0815	1.32588		1.0815	7.99823	1.0815	7.83035	1.0815	7.50676	1.0815	7.05112	1.0815	6.20627	1.0815	5.38362		1.0815	6.46898	1.0815	6.44691	1.0815	6.36463	1.0815	6.2395	1.0815	6.07513	1.0815	5.90328
												1.083	7.04722	1.06247		1.083	7.77381	1.09505		1.083	7.7409	1.083	1.32627		1.083	7.99915	1.083	7.82475	1.083	7.50943	1.083	7.04722	1.083	6.20028	1.083	5.37877		1.083	6.48143	1.083	6.43789	1.083	6.34331	1.083	6.26077	1.083	6.06161	1.083	5.90916
												1.0845	7.04703	1.06207		1.0845	7.77679	1.09469		1.0845	7.74141	1.0845	1.32655		1.0845	8.00134	1.0845	7.82668	1.0845	7.5088	1.0845	7.04703	1.0845	6.20063	1.0845	5.374		1.0845	6.4908	1.0845	6.43815	1.0845	6.35228	1.0845	6.25097	1.0845	6.07338	1.0845	5.90526
												1.086	7.04535	1.06256		1.086	7.77688	1.09385		1.086	7.74213	1.086	1.32725		1.086	8.00044	1.086	7.82158	1.086	7.50865	1.086	7.04535	1.086	6.19709	1.086	5.37214		1.086	6.4861	1.086	6.44253	1.086	6.35815	1.086	6.23958	1.086	6.08285	1.086	5.89753
												1.0875	7.04422	1.06305		1.0875	7.77333	1.0943		1.0875	7.74114	1.0875	1.3264		1.0875	8.00007	1.0875	7.81876	1.0875	7.50056	1.0875	7.04422	1.0875	6.19773	1.0875	5.37157		1.0875	6.47818	1.0875	6.43349	1.0875	6.34773	1.0875	6.25016	1.0875	6.07379	1.0875	5.90208
												1.089	7.04074	1.06271		1.089	7.77204	1.09508		1.089	7.74148	1.089	1.3263		1.089	7.99935	1.089	7.82442	1.089	7.50367	1.089	7.04074	1.089	6.19412	1.089	5.36546		1.089	6.49032	1.089	6.42245	1.089	6.35949	1.089	6.26234	1.089	6.07402	1.089	5.89747
												1.0905	7.03569	1.06416		1.0905	7.77652	1.0934		1.0905	7.74193	1.0905	1.32623		1.0905	8.00323	1.0905	7.81957	1.0905	7.50447	1.0905	7.03569	1.0905	6.19747	1.0905	5.36284		1.0905	6.47725	1.0905	6.44392	1.0905	6.35163	1.0905	6.23796	1.0905	6.07509	1.0905	5.90533
												1.092	7.03715	1.06332		1.092	7.77583	1.09294		1.092	7.7405	1.092	1.3275		1.092	7.99994	1.092	7.82555	1.092	7.50429	1.092	7.03715	1.092	6.19332	1.092	5.36235		1.092	6.4853	1.092	6.43833	1.092	6.34139	1.092	6.24281	1.092	6.07643	1.092	5.8998
												1.0935	7.03027	1.06558		1.0935	7.77445	1.09397		1.0935	7.74209	1.0935	1.32664		1.0935	8.00018	1.0935	7.82216	1.0935	7.50201	1.0935	7.03027	1.0935	6.18889	1.0935	5.35661		1.0935	6.48312	1.0935	6.44524	1.0935	6.3514	1.0935	6.24612	1.0935	6.08157	1.0935	5.8899
												1.095	7.03378	1.06688		1.095	7.77874	1.09428		1.095	7.74195	1.095	1.32716		1.095	7.99681	1.095	7.81915	1.095	7.50292	1.095	7.03378	1.095	6.18409	1.095	5.35628		1.095	6.47077	1.095	6.44595	1.095	6.3581	1.095	6.24853	1.095	6.07034	1.095	5.90386
												1.0965	7.03149	1.06566		1.0965	7.77082	1.09411		1.0965	7.74277	1.0965	1.32733		1.0965	7.99817	1.0965	7.82196	1.0965	7.49979	1.0965	7.03149	1.0965	6.18559	1.0965	5.35588		1.0965	6.48603	1.0965	6.44873	1.0965	6.35717	1.0965	6.25186	1.0965	6.07602	1.0965	5.90565
												1.098	7.03331	1.06675		1.098	7.77755	1.09365		1.098	7.74167	1.098	1.32618		1.098	7.99846	1.098	7.81949	1.098	7.49955	1.098	7.03331	1.098	6.18213	1.098	5.35198		1.098	6.48048	1.098	6.43162	1.098	6.3424	1.098	6.2414	1.098	6.06655	1.098	5.90353
												1.0995	7.02979	1.06908		1.0995	7.77731	1.09442		1.0995	7.74075	1.0995	1.32683		1.0995	7.99873	1.0995	7.81835	1.0995	7.50045	1.0995	7.02979	1.0995	6.17947	1.0995	5.35043		1.0995	6.4844	1.0995	6.43551	1.0995	6.35608	1.0995	6.25156	1.0995	6.07103	1.0995	5.90859
												1.101	7.02355	1.06669		1.101	7.77764	1.09233		1.101	7.74245	1.101	1.32771		1.101	7.99557	1.101	7.81834	1.101	7.49992	1.101	7.02355	1.101	6.17713	1.101	5.34884		1.101	6.48745	1.101	6.43693	1.101	6.3589	1.101	6.2561	1.101	6.07054	1.101	5.90896
												1.1025	7.02663	1.06914		1.1025	7.77555	1.09386		1.1025	7.74117	1.1025	1.32633		1.1025	7.99918	1.1025	7.81719	1.1025	7.4986	1.1025	7.02663	1.1025	6.17425	1.1025	5.34499		1.1025	6.46744	1.1025	6.42685	1.1025	6.35733	1.1025	6.2496	1.1025	6.06724	1.1025	5.89103
												1.104	7.02461	1.06887		1.104	7.77226	1.09437		1.104	7.74144	1.104	1.32727		1.104	7.9975	1.104	7.82223	1.104	7.49571	1.104	7.02461	1.104	6.17597	1.104	5.34222		1.104	6.48459	1.104	6.44027	1.104	6.36061	1.104	6.24984	1.104	6.06354	1.104	5.89516
												1.1055	7.02413	1.06811		1.1055	7.77965	1.09186		1.1055	7.74081	1.1055	1.32757		1.1055	7.99698	1.1055	7.81594	1.1055	7.49386	1.1055	7.02413	1.1055	6.16805	1.1055	5.33833		1.1055	6.49052	1.1055	6.43844	1.1055	6.35655	1.1055	6.24697	1.1055	6.06603	1.1055	5.89787
												1.107	7.02115	1.0692		1.107	7.77457	1.0939		1.107	7.73982	1.107	1.32765		1.107	7.99465	1.107	7.81358	1.107	7.49624	1.107	7.02115	1.107	6.16927	1.107	5.33735		1.107	6.47693	1.107	6.42934	1.107	6.35023	1.107	6.26505	1.107	6.07617	1.107	5.89793
												1.1085	7.02172	1.07058		1.1085	7.7732	1.09362		1.1085	7.74137	1.1085	1.32772		1.1085	7.99818	1.1085	7.80851	1.1085	7.48856	1.1085	7.02172	1.1085	6.16326	1.1085	5.33214		1.1085	6.48583	1.1085	6.44104	1.1085	6.35881	1.1085	6.24404	1.1085	6.06401	1.1085	5.90177
												1.11	7.01833	1.06976		1.11	7.777	1.09443		1.11	7.74053	1.11	1.32741		1.11	7.99853	1.11	7.80984	1.11	7.49375	1.11	7.01833	1.11	6.16429	1.11	5.33234		1.11	6.48085	1.11	6.43489	1.11	6.35266	1.11	6.24648	1.11	6.06509	1.11	5.89275
												1.1115	7.01798	1.07007		1.1115	7.77279	1.09295		1.1115	7.74055	1.1115	1.32719		1.1115	7.99809	1.1115	7.81624	1.1115	7.48951	1.1115	7.01798	1.1115	6.16088	1.1115	5.32613		1.1115	6.48314	1.1115	6.43303	1.1115	6.33823	1.1115	6.24845	1.1115	6.06243	1.1115	5.89788
												1.113	7.01385	1.07362		1.113	7.77883	1.09197		1.113	7.74158	1.113	1.32751		1.113	7.99854	1.113	7.81579	1.113	7.48883	1.113	7.01385	1.113	6.15627	1.113	5.3283		1.113	6.47652	1.113	6.44339	1.113	6.34914	1.113	6.24575	1.113	6.06526	1.113	5.89709
												1.1145	7.01382	1.07308		1.1145	7.77567	1.09152		1.1145	7.74025	1.1145	1.32814		1.1145	7.99326	1.1145	7.81162	1.1145	7.49141	1.1145	7.01382	1.1145	6.15905	1.1145	5.32228		1.1145	6.48193	1.1145	6.43367	1.1145	6.34195	1.1145	6.24197	1.1145	6.0633	1.1145	5.90692
												1.116	7.0127	1.07297		1.116	7.77344	1.09279		1.116	7.74081	1.116	1.32737		1.116	7.99528	1.116	7.81244	1.116	7.49308	1.116	7.0127	1.116	6.15177	1.116	5.31615		1.116	6.48901	1.116	6.42537	1.116	6.35759	1.116	6.24475	1.116	6.06144	1.116	5.89562
												1.1175	7.01801	1.07226		1.1175	7.77656	1.09297		1.1175	7.74084	1.1175	1.32789		1.1175	7.99547	1.1175	7.81229	1.1175	7.48691	1.1175	7.01801	1.1175	6.15275	1.1175	5.31663		1.1175	6.47942	1.1175	6.43819	1.1175	6.34167	1.1175	6.24852	1.1175	6.0649	1.1175	5.89314
												1.119	7.0116	1.07498		1.119	7.7794	1.09299		1.119	7.74125	1.119	1.32767		1.119	7.99778	1.119	7.80954	1.119	7.48725	1.119	7.0116	1.119	6.14924	1.119	5.31399		1.119	6.49805	1.119	6.43713	1.119	6.36988	1.119	6.24671	1.119	6.0689	1.119	5.89734
												1.1205	7.00948	1.07566		1.1205	7.77811	1.09365		1.1205	7.7389	1.1205	1.32803		1.1205	7.99594	1.1205	7.81379	1.1205	7.48466	1.1205	7.00948	1.1205	6.14537	1.1205	5.31256		1.1205	6.48567	1.1205	6.43304	1.1205	6.35776	1.1205	6.23809	1.1205	6.05323	1.1205	5.89698
												1.122	7.00702	1.07478		1.122	7.77461	1.09375		1.122	7.74093	1.122	1.32821		1.122	7.99549	1.122	7.8113	1.122	7.47501	1.122	7.00702	1.122	6.13987	1.122	5.3077		1.122	6.48321	1.122	6.43322	1.122	6.34301	1.122	6.2393	1.122	6.05762	1.122	5.8913
												1.1235	7.00575	1.07609		1.1235	7.77869	1.09322		1.1235	7.7393	1.1235	1.32849		1.1235	7.99372	1.1235	7.80936	1.1235	7.48423	1.1235	7.00575	1.1235	6.1435	1.1235	5.30796		1.1235	6.47992	1.1235	6.43432	1.1235	6.36003	1.1235	6.23928	1.1235	6.05449	1.1235	5.90146
												1.125	7.00204	1.07603		1.125	7.77751	1.09254		1.125	7.74034	1.125	1.32757		1.125	7.98827	1.125	7.80407	1.125	7.48422	1.125	7.00204	1.125	6.14122	1.125	5.3015		1.125	6.48913	1.125	6.43839	1.125	6.34685	1.125	6.22951	1.125	6.06055	1.125	5.89465
												1.1265	6.99562	1.07647		1.1265	7.77702	1.09229		1.1265	7.73971	1.1265	1.32827		1.1265	7.99435	1.1265	7.81032	1.1265	7.48233	1.1265	6.99562	1.1265	6.13446	1.1265	5.29085		1.1265	6.47713	1.1265	6.44976	1.1265	6.35981	1.1265	6.22966	1.1265	6.07314	1.1265	5.88405
												1.128	7.00317	1.07669		1.128	7.77693	1.09229		1.128	7.74057	1.128	1.32832		1.128	7.99756	1.128	7.80712	1.128	7.48345	1.128	7.00317	1.128	6.13798	1.128	5.29546		1.128	6.48375	1.128	6.43914	1.128	6.34409	1.128	6.238	1.128	6.06522	1.128	5.89122
												1.1295	6.99798	1.07714		1.1295	7.77291	1.09263		1.1295	7.73989	1.1295	1.32818		1.1295	7.99627	1.1295	7.80591	1.1295	7.48171	1.1295	6.99798	1.1295	6.13169	1.1295	5.29115		1.1295	6.46594	1.1295	6.44192	1.1295	6.3452	1.1295	6.24542	1.1295	6.06091	1.1295	5.88996
												1.131	6.99491	1.07916		1.131	7.77689	1.09214		1.131	7.74056	1.131	1.3281		1.131	7.99364	1.131	7.81296	1.131	7.47467	1.131	6.99491	1.131	6.13288	1.131	5.29101		1.131	6.47954	1.131	6.44325	1.131	6.33586	1.131	6.23969	1.131	6.0628	1.131	5.892
												1.1325	6.99591	1.07887		1.1325	7.77624	1.09211		1.1325	7.74023	1.1325	1.32805		1.1325	7.99413	1.1325	7.80715	1.1325	7.47361	1.1325	6.99591	1.1325	6.12744	1.1325	5.28814		1.1325	6.4816	1.1325	6.43822	1.1325	6.34114	1.1325	6.23866	1.1325	6.06531	1.1325	5.89682
												1.134	6.99332	1.0805		1.134	7.77582	1.09232		1.134	7.73983	1.134	1.32867		1.134	7.99407	1.134	7.80496	1.134	7.47565	1.134	6.99332	1.134	6.13035	1.134	5.28819		1.134	6.49071	1.134	6.42805	1.134	6.3439	1.134	6.24719	1.134	6.04569	1.134	5.89097
												1.1355	6.99539	1.08148		1.1355	7.77111	1.09165		1.1355	7.74011	1.1355	1.3284		1.1355	7.98878	1.1355	7.80997	1.1355	7.47915	1.1355	6.99539	1.1355	6.12596	1.1355	5.28405		1.1355	6.47771	1.1355	6.4436	1.1355	6.34008	1.1355	6.23357	1.1355	6.05812	1.1355	5.89493
												1.137	6.99102	1.07904		1.137	7.77192	1.09252		1.137	7.73906	1.137	1.32821		1.137	7.99205	1.137	7.80725	1.137	7.4735	1.137	6.99102	1.137	6.1295	1.137	5.27587		1.137	6.48461	1.137	6.44004	1.137	6.34817	1.137	6.23589	1.137	6.06178	1.137	5.88572
												1.1385	6.98988	1.08089		1.1385	7.77593	1.09198		1.1385	7.74131	1.1385	1.32833		1.1385	7.99219	1.1385	7.80961	1.1385	7.47442	1.1385	6.98988	1.1385	6.12075	1.1385	5.27021		1.1385	6.49167	1.1385	6.43156	1.1385	6.34996	1.1385	6.24355	1.1385	6.06037	1.1385	5.89133
												1.14	6.99235	1.08071		1.14	7.77595	1.09273		1.14	7.73898	1.14	1.32822		1.14	7.99557	1.14	7.80579	1.14	7.47055	1.14	6.99235	1.14	6.12039	1.14	5.27653		1.14	6.47811	1.14	6.43765	1.14	6.35293	1.14	6.24604	1.14	6.06364	1.14	5.8829
												1.1415	6.98092	1.08055		1.1415	7.77256	1.09341		1.1415	7.73933	1.1415	1.32861		1.1415	7.99731	1.1415	7.8085	1.1415	7.47512	1.1415	6.98092	1.1415	6.11786	1.1415	5.27717		1.1415	6.4893	1.1415	6.44121	1.1415	6.35569	1.1415	6.23769	1.1415	6.05241	1.1415	5.89577
												1.143	6.97794	1.08018		1.143	7.77676	1.09001		1.143	7.73933	1.143	1.32843		1.143	7.99693	1.143	7.80574	1.143	7.47083	1.143	6.97794	1.143	6.11579	1.143	5.27162		1.143	6.49136	1.143	6.44093	1.143	6.34804	1.143	6.22873	1.143	6.06384	1.143	5.88085
												1.1445	6.98145	1.08284		1.1445	7.77693	1.0929		1.1445	7.73909	1.1445	1.32835		1.1445	7.99291	1.1445	7.80215	1.1445	7.47285	1.1445	6.98145	1.1445	6.11406	1.1445	5.26925		1.1445	6.4724	1.1445	6.4334	1.1445	6.35214	1.1445	6.238	1.1445	6.05659	1.1445	5.88863
												1.146	6.98183	1.08258		1.146	7.77686	1.08978		1.146	7.74089	1.146	1.32858		1.146	7.99078	1.146	7.80439	1.146	7.47137	1.146	6.98183	1.146	6.11236	1.146	5.26246		1.146	6.47858	1.146	6.43258	1.146	6.34902	1.146	6.24071	1.146	6.06823	1.146	5.88348
												1.1475	6.98021	1.0838		1.1475	7.77932	1.09103		1.1475	7.73847	1.1475	1.32938		1.1475	7.99572	1.1475	7.79806	1.1475	7.46485	1.1475	6.98021	1.1475	6.11074	1.1475	5.26027		1.1475	6.48495	1.1475	6.44466	1.1475	6.34607	1.1475	6.23159	1.1475	6.0567	1.1475	5.89165
												1.149	6.98026	1.08345		1.149	7.77846	1.09112		1.149	7.73996	1.149	1.32899		1.149	7.99613	1.149	7.8042	1.149	7.47123	1.149	6.98026	1.149	6.10385	1.149	5.26248		1.149	6.48287	1.149	6.42327	1.149	6.35196	1.149	6.23813	1.149	6.07485	1.149	5.88143
												1.1505	6.97407	1.08344		1.1505	7.77513	1.09084		1.1505	7.73848	1.1505	1.32854		1.1505	7.99595	1.1505	7.80338	1.1505	7.4692	1.1505	6.97407	1.1505	6.10585	1.1505	5.25832		1.1505	6.48609	1.1505	6.4392	1.1505	6.34796	1.1505	6.23774	1.1505	6.07131	1.1505	5.88834
												1.152	6.97186	1.08328		1.152	7.7772	1.09066		1.152	7.7402	1.152	1.32875		1.152	7.99701	1.152	7.8071	1.152	7.46271	1.152	6.97186	1.152	6.10019	1.152	5.25787		1.152	6.47793	1.152	6.43298	1.152	6.33506	1.152	6.23057	1.152	6.05953	1.152	5.89424
												1.1535	6.97496	1.0843		1.1535	7.77383	1.09101		1.1535	7.73985	1.1535	1.32898		1.1535	7.99675	1.1535	7.80309	1.1535	7.46761	1.1535	6.97496	1.1535	6.09819	1.1535	5.25573		1.1535	6.47944	1.1535	6.44225	1.1535	6.33976	1.1535	6.23221	1.1535	6.06051	1.1535	5.88866
												1.155	6.97299	1.0865		1.155	7.773	1.09083		1.155	7.73925	1.155	1.32826		1.155	7.99492	1.155	7.80591	1.155	7.46401	1.155	6.97299	1.155	6.09854	1.155	5.25597		1.155	6.46853	1.155	6.44474	1.155	6.35146	1.155	6.23121	1.155	6.0637	1.155	5.89938
												1.1565	6.97303	1.08555		1.1565	7.7748	1.09241		1.1565	7.74015	1.1565	1.32875		1.1565	7.99192	1.1565	7.80113	1.1565	7.4654	1.1565	6.97303	1.1565	6.09692	1.1565	5.24785		1.1565	6.48758	1.1565	6.42542	1.1565	6.35537	1.1565	6.23343	1.1565	6.05992	1.1565	5.88731
												1.158	6.96838	1.0878		1.158	7.77447	1.09077		1.158	7.73931	1.158	1.32875		1.158	7.99954	1.158	7.80482	1.158	7.46326	1.158	6.96838	1.158	6.09491	1.158	5.24455		1.158	6.48098	1.158	6.43818	1.158	6.34478	1.158	6.23028	1.158	6.05238	1.158	5.88956
												1.1595	6.96938	1.08593		1.1595	7.77202	1.09142		1.1595	7.73784	1.1595	1.32941		1.1595	7.9936	1.1595	7.80409	1.1595	7.46015	1.1595	6.96938	1.1595	6.09029	1.1595	5.24407		1.1595	6.48701	1.1595	6.4343	1.1595	6.34021	1.1595	6.23532	1.1595	6.04457	1.1595	5.89424
												1.161	6.96491	1.08707		1.161	7.77806	1.09019		1.161	7.7395	1.161	1.32869		1.161	8.00008	1.161	7.80135	1.161	7.46425	1.161	6.96491	1.161	6.08892	1.161	5.24461		1.161	6.4854	1.161	6.42268	1.161	6.33555	1.161	6.23	1.161	6.0392	1.161	5.88151
												1.1625	6.96743	1.08717		1.1625	7.77225	1.09187		1.1625	7.74075	1.1625	1.32934		1.1625	7.99193	1.1625	7.80188	1.1625	7.45689	1.1625	6.96743	1.1625	6.08691	1.1625	5.24113		1.1625	6.47857	1.1625	6.42765	1.1625	6.34397	1.1625	6.23328	1.1625	6.03891	1.1625	5.87655
												1.164	6.9627	1.08948		1.164	7.77314	1.09074		1.164	7.7395	1.164	1.3295		1.164	7.99543	1.164	7.79926	1.164	7.46215	1.164	6.9627	1.164	6.08351	1.164	5.24261		1.164	6.47541	1.164	6.4291	1.164	6.36132	1.164	6.23456	1.164	6.0483	1.164	5.87968
												1.1655	6.95941	1.08922		1.1655	7.77758	1.09196		1.1655	7.73991	1.1655	1.32895		1.1655	7.99194	1.1655	7.79991	1.1655	7.45654	1.1655	6.95941	1.1655	6.07843	1.1655	5.23453		1.1655	6.49056	1.1655	6.43565	1.1655	6.34326	1.1655	6.23013	1.1655	6.05189	1.1655	5.88428
												1.167	6.96166	1.08759		1.167	7.77957	1.08984		1.167	7.73973	1.167	1.32926		1.167	7.99476	1.167	7.79791	1.167	7.45949	1.167	6.96166	1.167	6.08116	1.167	5.23283		1.167	6.47271	1.167	6.43445	1.167	6.3553	1.167	6.22906	1.167	6.04729	1.167	5.88855
												1.1685	6.96035	1.0897		1.1685	7.77492	1.08964		1.1685	7.73928	1.1685	1.32934		1.1685	7.99083	1.1685	7.79395	1.1685	7.45169	1.1685	6.96035	1.1685	6.07752	1.1685	5.2292		1.1685	6.47971	1.1685	6.43424	1.1685	6.34309	1.1685	6.23779	1.1685	6.05521	1.1685	5.88252
												1.17	6.95788	1.09105		1.17	7.77542	1.08962		1.17	7.73951	1.17	1.3292		1.17	7.99473	1.17	7.79892	1.17	7.45124	1.17	6.95788	1.17	6.07653	1.17	5.22855		1.17	6.47069	1.17	6.44145	1.17	6.33259	1.17	6.23421	1.17	6.05496	1.17	5.87674
												1.1715	6.95513	1.09089		1.1715	7.77098	1.09103		1.1715	7.73929	1.1715	1.32969		1.1715	7.99503	1.1715	7.80034	1.1715	7.45383	1.1715	6.95513	1.1715	6.07446	1.1715	5.22711		1.1715	6.47316	1.1715	6.43696	1.1715	6.35951	1.1715	6.22695	1.1715	6.05188	1.1715	5.88016
												1.173	6.9546	1.09152		1.173	7.77743	1.09109		1.173	7.73919	1.173	1.32919		1.173	7.99183	1.173	7.79675	1.173	7.45133	1.173	6.9546	1.173	6.07204	1.173	5.22342		1.173	6.4718	1.173	6.43092	1.173	6.34268	1.173	6.23432	1.173	6.05201	1.173	5.87815
												1.1745	6.95543	1.09108		1.1745	7.77222	1.08959		1.1745	7.73862	1.1745	1.33004		1.1745	7.99123	1.1745	7.80069	1.1745	7.45095	1.1745	6.95543	1.1745	6.06825	1.1745	5.21997		1.1745	6.48841	1.1745	6.43176	1.1745	6.35063	1.1745	6.23186	1.1745	6.04393	1.1745	5.88999
												1.176	6.95219	1.09081		1.176	7.7768	1.08831		1.176	7.73898	1.176	1.32956		1.176	7.99908	1.176	7.796	1.176	7.44891	1.176	6.95219	1.176	6.06624	1.176	5.22018		1.176	6.49181	1.176	6.43146	1.176	6.34235	1.176	6.22542	1.176	6.04893	1.176	5.88561
												1.1775	6.95406	1.09319		1.1775	7.77746	1.09041		1.1775	7.73765	1.1775	1.33027		1.1775	7.99189	1.1775	7.79488	1.1775	7.45392	1.1775	6.95406	1.1775	6.06671	1.1775	5.21722		1.1775	6.47846	1.1775	6.43333	1.1775	6.35373	1.1775	6.2329	1.1775	6.03938	1.1775	5.87729
												1.179	6.95311	1.09547		1.179	7.77456	1.0901		1.179	7.73722	1.179	1.32957		1.179	7.99427	1.179	7.79768	1.179	7.44997	1.179	6.95311	1.179	6.06035	1.179	5.21483		1.179	6.46977	1.179	6.42762	1.179	6.34421	1.179	6.22675	1.179	6.0586	1.179	5.88329
												1.1805	6.94584	1.09253		1.1805	7.77614	1.08928		1.1805	7.73778	1.1805	1.32976		1.1805	7.99349	1.1805	7.79654	1.1805	7.44217	1.1805	6.94584	1.1805	6.06365	1.1805	5.20945		1.1805	6.47216	1.1805	6.43503	1.1805	6.35213	1.1805	6.22092	1.1805	6.03771	1.1805	5.87647
												1.182	6.94639	1.09638		1.182	7.77874	1.08931		1.182	7.73696	1.182	1.32995		1.182	7.98904	1.182	7.7923	1.182	7.44477	1.182	6.94639	1.182	6.05491	1.182	5.2093		1.182	6.49283	1.182	6.42213	1.182	6.32808	1.182	6.229	1.182	6.04384	1.182	5.88767
												1.1835	6.94037	1.09509		1.1835	7.77323	1.0913		1.1835	7.73977	1.1835	1.33031		1.1835	7.98989	1.1835	7.78958	1.1835	7.44377	1.1835	6.94037	1.1835	6.0554	1.1835	5.20497		1.1835	6.47754	1.1835	6.43436	1.1835	6.33608	1.1835	6.22781	1.1835	6.02753	1.1835	5.8754
												1.185	6.94145	1.0946		1.185	7.77436	1.08999		1.185	7.73801	1.185	1.32986		1.185	7.99202	1.185	7.79073	1.185	7.44411	1.185	6.94145	1.185	6.05381	1.185	5.20474		1.185	6.48112	1.185	6.43014	1.185	6.34812	1.185	6.22912	1.185	6.04188	1.185	5.87762
												1.1865	6.94139	1.09364		1.1865	7.77545	1.08926		1.1865	7.73874	1.1865	1.33019		1.1865	7.98934	1.1865	7.79182	1.1865	7.44632	1.1865	6.94139	1.1865	6.05189	1.1865	5.20146		1.1865	6.48725	1.1865	6.42487	1.1865	6.35261	1.1865	6.23055	1.1865	6.03332	1.1865	5.88411
												1.188	6.94098	1.09548		1.188	7.77807	1.08955		1.188	7.73764	1.188	1.3298		1.188	7.99168	1.188	7.79044	1.188	7.4445	1.188	6.94098	1.188	6.05225	1.188	5.20256		1.188	6.48961	1.188	6.43309	1.188	6.33816	1.188	6.20963	1.188	6.04821	1.188	5.88887
												1.1895	6.94029	1.09747		1.1895	7.77533	1.08947		1.1895	7.73836	1.1895	1.32945		1.1895	7.99107	1.1895	7.79206	1.1895	7.44181	1.1895	6.94029	1.1895	6.05093	1.1895	5.19586		1.1895	6.47676	1.1895	6.42437	1.1895	6.35425	1.1895	6.23058	1.1895	6.05061	1.1895	5.88119
												1.191	6.93657	1.09718		1.191	7.77394	1.08834		1.191	7.73919	1.191	1.33017		1.191	7.99283	1.191	7.79145	1.191	7.43646	1.191	6.93657	1.191	6.04471	1.191	5.1965		1.191	6.4781	1.191	6.42805	1.191	6.33608	1.191	6.2216	1.191	6.04241	1.191	5.88428
												1.1925	6.93553	1.09881		1.1925	7.77456	1.09028		1.1925	7.73745	1.1925	1.33042		1.1925	7.98783	1.1925	7.79143	1.1925	7.43892	1.1925	6.93553	1.1925	6.0414	1.1925	5.19351		1.1925	6.47754	1.1925	6.42607	1.1925	6.34942	1.1925	6.22661	1.1925	6.06011	1.1925	5.87648
												1.194	6.93224	1.09786		1.194	7.77205	1.08938		1.194	7.73773	1.194	1.33044		1.194	7.9915	1.194	7.78535	1.194	7.43345	1.194	6.93224	1.194	6.03659	1.194	5.19286		1.194	6.47961	1.194	6.43156	1.194	6.34242	1.194	6.21827	1.194	6.03537	1.194	5.88044
												1.1955	6.93339	1.09811		1.1955	7.77576	1.08929		1.1955	7.73975	1.1955	1.33001		1.1955	7.98608	1.1955	7.78119	1.1955	7.43587	1.1955	6.93339	1.1955	6.03493	1.1955	5.19002		1.1955	6.48022	1.1955	6.43638	1.1955	6.34403	1.1955	6.21548	1.1955	6.03508	1.1955	5.8792
												1.197	6.92898	1.09812		1.197	7.77482	1.08943		1.197	7.73765	1.197	1.33015		1.197	7.99284	1.197	7.78332	1.197	7.43452	1.197	6.92898	1.197	6.03713	1.197	5.18515		1.197	6.48339	1.197	6.43548	1.197	6.33576	1.197	6.21917	1.197	6.04881	1.197	5.87522
												1.1985	6.93089	1.09924		1.1985	7.77201	1.08992		1.1985	7.73841	1.1985	1.33111		1.1985	7.99416	1.1985	7.78899	1.1985	7.43426	1.1985	6.93089	1.1985	6.03559	1.1985	5.18489		1.1985	6.49274	1.1985	6.43593	1.1985	6.34947	1.1985	6.22606	1.1985	6.04301	1.1985	5.87063
												1.2	6.92845	1.09979		1.2	7.7739	1.08989		1.2	7.73731	1.2	1.33055		1.2	7.99014	1.2	7.7841	1.2	7.43489	1.2	6.92845	1.2	6.03495	1.2	5.18144		1.2	6.47541	1.2	6.42512	1.2	6.33787	1.2	6.21596	1.2	6.04842	1.2	5.88914
												1.2015	6.92329	1.09958		1.2015	7.7725	1.08921		1.2015	7.7383	1.2015	1.33065		1.2015	7.98553	1.2015	7.78937	1.2015	7.43469	1.2015	6.92329	1.2015	6.03148	1.2015	5.18129		1.2015	6.48516	1.2015	6.43233	1.2015	6.34	1.2015	6.22023	1.2015	6.04233	1.2015	5.87783
												1.203	6.92272	1.10131		1.203	7.77468	1.0893		1.203	7.73857	1.203	1.33043		1.203	7.98908	1.203	7.78542	1.203	7.43135	1.203	6.92272	1.203	6.02944	1.203	5.17783		1.203	6.4775	1.203	6.42248	1.203	6.33433	1.203	6.21751	1.203	6.04315	1.203	5.86921
												1.2045	6.92167	1.10211		1.2045	7.77667	1.0887		1.2045	7.73851	1.2045	1.33085		1.2045	7.98775	1.2045	7.77953	1.2045	7.42741	1.2045	6.92167	1.2045	6.02355	1.2045	5.17747		1.2045	6.47946	1.2045	6.44198	1.2045	6.33083	1.2045	6.21608	1.2045	6.03902	1.2045	5.87902
												1.206	6.91818	1.10142		1.206	7.77811	1.0882		1.206	7.73715	1.206	1.33129		1.206	7.98772	1.206	7.78146	1.206	7.42908	1.206	6.91818	1.206	6.02307	1.206	5.16759		1.206	6.48105	1.206	6.43393	1.206	6.35185	1.206	6.23424	1.206	6.05407	1.206	5.87457
												1.2075	6.91946	1.10065		1.2075	7.77455	1.08809		1.2075	7.73742	1.2075	1.33056		1.2075	7.9926	1.2075	7.7804	1.2075	7.42072	1.2075	6.91946	1.2075	6.02139	1.2075	5.17216		1.2075	6.48208	1.2075	6.42715	1.2075	6.33592	1.2075	6.22179	1.2075	6.02398	1.2075	5.86941
												1.209	6.9146	1.10236		1.209	7.77773	1.08751		1.209	7.73638	1.209	1.33091		1.209	7.99174	1.209	7.7826	1.209	7.42551	1.209	6.9146	1.209	6.02219	1.209	5.16612		1.209	6.48861	1.209	6.43539	1.209	6.33778	1.209	6.21474	1.209	6.03397	1.209	5.88146
												1.2105	6.91336	1.10416		1.2105	7.77251	1.08779		1.2105	7.7371	1.2105	1.33086		1.2105	7.98846	1.2105	7.78134	1.2105	7.4271	1.2105	6.91336	1.2105	6.01657	1.2105	5.16703		1.2105	6.48411	1.2105	6.42926	1.2105	6.33458	1.2105	6.21742	1.2105	6.04133	1.2105	5.87411
												1.212	6.90762	1.10387		1.212	7.77518	1.0883		1.212	7.73724	1.212	1.33091		1.212	7.98946	1.212	7.78187	1.212	7.42492	1.212	6.90762	1.212	6.01187	1.212	5.16452		1.212	6.47506	1.212	6.431	1.212	6.34494	1.212	6.2228	1.212	6.04564	1.212	5.8784
												1.2135	6.90531	1.10319		1.2135	7.77294	1.08847		1.2135	7.73843	1.2135	1.33039		1.2135	7.98975	1.2135	7.78425	1.2135	7.4254	1.2135	6.90531	1.2135	6.01248	1.2135	5.15879		1.2135	6.46215	1.2135	6.43091	1.2135	6.3269	1.2135	6.20897	1.2135	6.04072	1.2135	5.87496
												1.215	6.91514	1.10386		1.215	7.77352	1.0876		1.215	7.73825	1.215	1.33076		1.215	7.98893	1.215	7.78489	1.215	7.42423	1.215	6.91514	1.215	6.00974	1.215	5.16038		1.215	6.49087	1.215	6.42664	1.215	6.33372	1.215	6.22626	1.215	6.04291	1.215	5.87905
												1.2165	6.91163	1.10427		1.2165	7.77471	1.08761		1.2165	7.73715	1.2165	1.33108		1.2165	7.98747	1.2165	7.78335	1.2165	7.419	1.2165	6.91163	1.2165	6.01013	1.2165	5.1565		1.2165	6.47856	1.2165	6.44304	1.2165	6.34709	1.2165	6.22923	1.2165	6.0399	1.2165	5.87365
												1.218	6.90502	1.10565		1.218	7.77235	1.08897		1.218	7.73746	1.218	1.33073		1.218	7.99029	1.218	7.78312	1.218	7.42345	1.218	6.90502	1.218	6.00773	1.218	5.15363		1.218	6.47918	1.218	6.45081	1.218	6.3377	1.218	6.22222	1.218	6.03408	1.218	5.87472
												1.2195	6.9013	1.10718		1.2195	7.77347	1.08939		1.2195	7.73639	1.2195	1.33171		1.2195	7.9908	1.2195	7.78264	1.2195	7.42179	1.2195	6.9013	1.2195	6.00343	1.2195	5.15178		1.2195	6.47462	1.2195	6.43388	1.2195	6.33424	1.2195	6.22891	1.2195	6.02991	1.2195	5.8677
												1.221	6.90499	1.10662		1.221	7.77638	1.08759		1.221	7.73763	1.221	1.33094		1.221	7.98842	1.221	7.77755	1.221	7.42236	1.221	6.90499	1.221	6.00304	1.221	5.14828		1.221	6.46822	1.221	6.42028	1.221	6.33695	1.221	6.22714	1.221	6.03984	1.221	5.87173
												1.2225	6.89948	1.10727		1.2225	7.7738	1.08709		1.2225	7.7366	1.2225	1.33117		1.2225	7.99121	1.2225	7.78121	1.2225	7.41795	1.2225	6.89948	1.2225	6.00406	1.2225	5.14387		1.2225	6.48389	1.2225	6.43826	1.2225	6.34513	1.2225	6.20886	1.2225	6.03381	1.2225	5.87552
												1.224	6.89907	1.10582		1.224	7.77535	1.08774		1.224	7.73746	1.224	1.33151		1.224	7.98578	1.224	7.77603	1.224	7.41747	1.224	6.89907	1.224	5.99979	1.224	5.14413		1.224	6.47819	1.224	6.42987	1.224	6.33924	1.224	6.21751	1.224	6.03854	1.224	5.87396
												1.2255	6.90303	1.10844		1.2255	7.77186	1.08642		1.2255	7.73606	1.2255	1.33125		1.2255	7.98831	1.2255	7.77418	1.2255	7.41816	1.2255	6.90303	1.2255	5.99692	1.2255	5.14442		1.2255	6.48	1.2255	6.43152	1.2255	6.33031	1.2255	6.22048	1.2255	6.04118	1.2255	5.86887
												1.227	6.89987	1.10841		1.227	7.77526	1.08877		1.227	7.73667	1.227	1.33099		1.227	7.99081	1.227	7.77109	1.227	7.41728	1.227	6.89987	1.227	5.99199	1.227	5.14031		1.227	6.4671	1.227	6.43462	1.227	6.33033	1.227	6.21131	1.227	6.0461	1.227	5.8668
												1.2285	6.89698	1.10834		1.2285	7.77435	1.08797		1.2285	7.73659	1.2285	1.33111		1.2285	7.98842	1.2285	7.76598	1.2285	7.41596	1.2285	6.89698	1.2285	5.99018	1.2285	5.13572		1.2285	6.47496	1.2285	6.42518	1.2285	6.33459	1.2285	6.22743	1.2285	6.047	1.2285	5.88333
												1.23	6.89296	1.11141		1.23	7.77118	1.08736		1.23	7.73698	1.23	1.33146		1.23	7.98867	1.23	7.778	1.23	7.41646	1.23	6.89296	1.23	5.98787	1.23	5.13439		1.23	6.48386	1.23	6.42439	1.23	6.34446	1.23	6.21922	1.23	6.04663	1.23	5.86718
												1.2315	6.89203	1.10984		1.2315	7.77197	1.08808		1.2315	7.73663	1.2315	1.3313		1.2315	7.99145	1.2315	7.77561	1.2315	7.41413	1.2315	6.89203	1.2315	5.98463	1.2315	5.13251		1.2315	6.47458	1.2315	6.43439	1.2315	6.34514	1.2315	6.21173	1.2315	6.03413	1.2315	5.86145
												1.233	6.88902	1.1123		1.233	7.77316	1.08734		1.233	7.73848	1.233	1.33107		1.233	7.98797	1.233	7.776	1.233	7.4152	1.233	6.88902	1.233	5.98615	1.233	5.1299		1.233	6.48801	1.233	6.42757	1.233	6.33085	1.233	6.21506	1.233	6.02599	1.233	5.85719
												1.2345	6.89428	1.11142		1.2345	7.77715	1.08632		1.2345	7.73602	1.2345	1.33121		1.2345	7.9895	1.2345	7.77598	1.2345	7.40941	1.2345	6.89428	1.2345	5.98167	1.2345	5.13012		1.2345	6.4697	1.2345	6.43814	1.2345	6.32165	1.2345	6.22058	1.2345	6.02359	1.2345	5.86558
												1.236	6.8858	1.11218		1.236	7.77279	1.08817		1.236	7.73794	1.236	1.33177		1.236	7.98655	1.236	7.77408	1.236	7.41542	1.236	6.8858	1.236	5.97975	1.236	5.1208		1.236	6.46684	1.236	6.4226	1.236	6.33804	1.236	6.21613	1.236	6.03143	1.236	5.86333
												1.2375	6.89017	1.11371		1.2375	7.77643	1.08818		1.2375	7.73719	1.2375	1.33182		1.2375	7.98512	1.2375	7.77084	1.2375	7.40953	1.2375	6.89017	1.2375	5.97948	1.2375	5.12183		1.2375	6.4721	1.2375	6.42744	1.2375	6.34071	1.2375	6.21281	1.2375	6.03254	1.2375	5.8601
												1.239	6.8863	1.11375		1.239	7.77203	1.08806		1.239	7.73695	1.239	1.33106		1.239	7.98791	1.239	7.77386	1.239	7.40898	1.239	6.8863	1.239	5.97592	1.239	5.11936		1.239	6.47471	1.239	6.41975	1.239	6.34934	1.239	6.22727	1.239	6.03903	1.239	5.86243
												1.2405	6.8856	1.1144		1.2405	7.77471	1.08729		1.2405	7.73637	1.2405	1.33122		1.2405	7.98913	1.2405	7.77297	1.2405	7.40292	1.2405	6.8856	1.2405	5.96879	1.2405	5.11831		1.2405	6.46823	1.2405	6.43495	1.2405	6.33428	1.2405	6.21739	1.2405	6.02049	1.2405	5.86828
												1.242	6.8846	1.11377		1.242	7.76961	1.08726		1.242	7.73704	1.242	1.33141		1.242	7.9891	1.242	7.77293	1.242	7.4044	1.242	6.8846	1.242	5.96837	1.242	5.11652		1.242	6.4634	1.242	6.42696	1.242	6.33611	1.242	6.21971	1.242	6.04022	1.242	5.86312
												1.2435	6.88386	1.11525		1.2435	7.77647	1.08701		1.2435	7.73807	1.2435	1.33194		1.2435	7.98449	1.2435	7.7659	1.2435	7.40993	1.2435	6.88386	1.2435	5.97151	1.2435	5.10994		1.2435	6.48714	1.2435	6.43552	1.2435	6.32763	1.2435	6.21475	1.2435	6.04764	1.2435	5.86052
												1.245	6.88018	1.11554		1.245	7.77121	1.08777		1.245	7.73544	1.245	1.3318		1.245	7.98693	1.245	7.7666	1.245	7.40983	1.245	6.88018	1.245	5.96682	1.245	5.10197		1.245	6.46604	1.245	6.42807	1.245	6.33707	1.245	6.21405	1.245	6.03741	1.245	5.86475
												1.2465	6.87981	1.11506		1.2465	7.77335	1.08819		1.2465	7.73658	1.2465	1.33204		1.2465	7.98907	1.2465	7.7716	1.2465	7.40586	1.2465	6.87981	1.2465	5.96865	1.2465	5.10013		1.2465	6.4871	1.2465	6.43828	1.2465	6.33436	1.2465	6.22159	1.2465	6.02583	1.2465	5.86528
												1.248	6.87663	1.11428		1.248	7.77424	1.08761		1.248	7.73741	1.248	1.33143		1.248	7.98585	1.248	7.76967	1.248	7.40577	1.248	6.87663	1.248	5.96209	1.248	5.09495		1.248	6.46852	1.248	6.43093	1.248	6.33164	1.248	6.21418	1.248	6.02002	1.248	5.86835
												1.2495	6.87355	1.11773		1.2495	7.7702	1.08583		1.2495	7.73716	1.2495	1.33228		1.2495	7.98641	1.2495	7.76829	1.2495	7.40379	1.2495	6.87355	1.2495	5.9639	1.2495	5.10303		1.2495	6.48933	1.2495	6.42791	1.2495	6.33385	1.2495	6.21367	1.2495	6.01201	1.2495	5.86346
												1.251	6.87086	1.11693		1.251	7.77473	1.08582		1.251	7.73767	1.251	1.33136		1.251	7.98789	1.251	7.76996	1.251	7.39914	1.251	6.87086	1.251	5.9555	1.251	5.09987		1.251	6.48516	1.251	6.42906	1.251	6.33642	1.251	6.22279	1.251	6.04149	1.251	5.87123
												1.2525	6.87067	1.11765		1.2525	7.77128	1.08605		1.2525	7.73643	1.2525	1.33196		1.2525	7.98559	1.2525	7.76802	1.2525	7.40386	1.2525	6.87067	1.2525	5.95549	1.2525	5.09697		1.2525	6.48147	1.2525	6.43873	1.2525	6.33865	1.2525	6.20645	1.2525	6.02212	1.2525	5.86604
												1.254	6.87159	1.11851		1.254	7.77499	1.08676		1.254	7.73627	1.254	1.33232		1.254	7.97729	1.254	7.7649	1.254	7.40448	1.254	6.87159	1.254	5.95257	1.254	5.09575		1.254	6.46998	1.254	6.43483	1.254	6.33296	1.254	6.21582	1.254	6.03134	1.254	5.86358
												1.2555	6.86853	1.11939		1.2555	7.77468	1.08471		1.2555	7.73598	1.2555	1.33161		1.2555	7.98069	1.2555	7.7727	1.2555	7.40676	1.2555	6.86853	1.2555	5.95672	1.2555	5.0883		1.2555	6.47401	1.2555	6.43474	1.2555	6.33689	1.2555	6.21814	1.2555	6.00572	1.2555	5.87779
												1.257	6.8676	1.1184		1.257	7.77443	1.08679		1.257	7.73655	1.257	1.33225		1.257	7.98933	1.257	7.77107	1.257	7.40098	1.257	6.8676	1.257	5.9518	1.257	5.0843		1.257	6.48466	1.257	6.42294	1.257	6.33173	1.257	6.21221	1.257	6.02879	1.257	5.86436
												1.2585	6.86441	1.11999		1.2585	7.77231	1.0859		1.2585	7.73703	1.2585	1.33222		1.2585	7.98709	1.2585	7.77316	1.2585	7.4008	1.2585	6.86441	1.2585	5.94854	1.2585	5.08768		1.2585	6.47333	1.2585	6.42823	1.2585	6.32788	1.2585	6.21909	1.2585	6.01566	1.2585	5.86298
												1.26	6.86194	1.11977		1.26	7.77267	1.08786		1.26	7.73595	1.26	1.33251		1.26	7.98651	1.26	7.76932	1.26	7.39892	1.26	6.86194	1.26	5.94661	1.26	5.09248		1.26	6.47436	1.26	6.43141	1.26	6.32884	1.26	6.21719	1.26	6.0303	1.26	5.87189
												1.2615	6.85564	1.12008		1.2615	7.77048	1.08657		1.2615	7.73725	1.2615	1.33234		1.2615	7.9848	1.2615	7.77178	1.2615	7.40047	1.2615	6.85564	1.2615	5.9452	1.2615	5.0851		1.2615	6.49438	1.2615	6.4329	1.2615	6.34381	1.2615	6.21084	1.2615	6.04668	1.2615	5.8629
												1.263	6.85744	1.12182		1.263	7.77432	1.08499		1.263	7.73563	1.263	1.33238		1.263	7.98568	1.263	7.76699	1.263	7.39974	1.263	6.85744	1.263	5.94454	1.263	5.08469		1.263	6.47498	1.263	6.41654	1.263	6.33783	1.263	6.22732	1.263	6.03537	1.263	5.85968
												1.2645	6.8632	1.12154		1.2645	7.77416	1.08493		1.2645	7.73653	1.2645	1.33248		1.2645	7.98105	1.2645	7.76708	1.2645	7.3981	1.2645	6.8632	1.2645	5.94169	1.2645	5.08067		1.2645	6.49835	1.2645	6.42998	1.2645	6.33715	1.2645	6.21003	1.2645	6.01966	1.2645	5.86278
												1.266	6.85802	1.12184		1.266	7.77365	1.08719		1.266	7.73635	1.266	1.33252		1.266	7.98384	1.266	7.766	1.266	7.39416	1.266	6.85802	1.266	5.94116	1.266	5.07862		1.266	6.49141	1.266	6.4413	1.266	6.33148	1.266	6.20647	1.266	6.03683	1.266	5.85948
												1.2675	6.85811	1.12317		1.2675	7.77271	1.08676		1.2675	7.73481	1.2675	1.33293		1.2675	7.98439	1.2675	7.76447	1.2675	7.39906	1.2675	6.85811	1.2675	5.93906	1.2675	5.07276		1.2675	6.47286	1.2675	6.4272	1.2675	6.32321	1.2675	6.21074	1.2675	6.02045	1.2675	5.85333
												1.269	6.85671	1.12375		1.269	7.77272	1.08831		1.269	7.73601	1.269	1.33255		1.269	7.98557	1.269	7.76738	1.269	7.39539	1.269	6.85671	1.269	5.93227	1.269	5.07542		1.269	6.47624	1.269	6.4133	1.269	6.33174	1.269	6.20051	1.269	6.0322	1.269	5.85431
												1.2705	6.85048	1.12242		1.2705	7.77432	1.08636		1.2705	7.73523	1.2705	1.33231		1.2705	7.98338	1.2705	7.76608	1.2705	7.39182	1.2705	6.85048	1.2705	5.92944	1.2705	5.0726		1.2705	6.48142	1.2705	6.41918	1.2705	6.3265	1.2705	6.1944	1.2705	6.03077	1.2705	5.8586
												1.272	6.85057	1.12557		1.272	7.77594	1.08561		1.272	7.73567	1.272	1.33209		1.272	7.98696	1.272	7.77024	1.272	7.39365	1.272	6.85057	1.272	5.92805	1.272	5.07185		1.272	6.47597	1.272	6.41506	1.272	6.31715	1.272	6.21297	1.272	6.02656	1.272	5.85352
												1.2735	6.85234	1.12383		1.2735	7.76928	1.08615		1.2735	7.73636	1.2735	1.33281		1.2735	7.98205	1.2735	7.76548	1.2735	7.39019	1.2735	6.85234	1.2735	5.92552	1.2735	5.06806		1.2735	6.49209	1.2735	6.43938	1.2735	6.33355	1.2735	6.19943	1.2735	6.03026	1.2735	5.86505
												1.275	6.85272	1.12357		1.275	7.77284	1.08618		1.275	7.73607	1.275	1.33218		1.275	7.98335	1.275	7.76857	1.275	7.39251	1.275	6.85272	1.275	5.92563	1.275	5.06689		1.275	6.48094	1.275	6.43148	1.275	6.33196	1.275	6.22201	1.275	6.01845	1.275	5.86812
												1.2765	6.85179	1.12539		1.2765	7.77385	1.08583		1.2765	7.7362	1.2765	1.33254		1.2765	7.98197	1.2765	7.76838	1.2765	7.39152	1.2765	6.85179	1.2765	5.92573	1.2765	5.0668		1.2765	6.48261	1.2765	6.42649	1.2765	6.33015	1.2765	6.20695	1.2765	6.02047	1.2765	5.86479
												1.278	6.84472	1.1264		1.278	7.77323	1.08675		1.278	7.73641	1.278	1.33357		1.278	7.98267	1.278	7.76788	1.278	7.38884	1.278	6.84472	1.278	5.92541	1.278	5.06044		1.278	6.49116	1.278	6.42912	1.278	6.32705	1.278	6.208	1.278	6.02305	1.278	5.85827
												1.2795	6.84635	1.12595		1.2795	7.77095	1.0866		1.2795	7.73516	1.2795	1.33236		1.2795	7.98414	1.2795	7.76869	1.2795	7.39059	1.2795	6.84635	1.2795	5.9215	1.2795	5.06497		1.2795	6.47918	1.2795	6.43289	1.2795	6.33493	1.2795	6.20817	1.2795	6.01634	1.2795	5.86804
												1.281	6.84684	1.12677		1.281	7.77049	1.08533		1.281	7.73613	1.281	1.33261		1.281	7.98342	1.281	7.76895	1.281	7.38572	1.281	6.84684	1.281	5.91505	1.281	5.06275		1.281	6.46045	1.281	6.43351	1.281	6.32785	1.281	6.21134	1.281	6.01686	1.281	5.8657
												1.2825	6.84562	1.12578		1.2825	7.77427	1.08432		1.2825	7.73583	1.2825	1.33321		1.2825	7.98653	1.2825	7.76488	1.2825	7.38875	1.2825	6.84562	1.2825	5.90734	1.2825	5.05645		1.2825	6.48544	1.2825	6.41944	1.2825	6.33684	1.2825	6.19895	1.2825	6.01299	1.2825	5.86098
												1.284	6.84305	1.12656		1.284	7.7738	1.08541		1.284	7.7367	1.284	1.33285		1.284	7.97971	1.284	7.76966	1.284	7.39063	1.284	6.84305	1.284	5.91505	1.284	5.05744		1.284	6.47681	1.284	6.43294	1.284	6.32799	1.284	6.2031	1.284	6.02059	1.284	5.8587
												1.2855	6.83861	1.12569		1.2855	7.7713	1.08631		1.2855	7.7352	1.2855	1.3338		1.2855	7.97946	1.2855	7.76918	1.2855	7.38625	1.2855	6.83861	1.2855	5.91501	1.2855	5.0535		1.2855	6.47779	1.2855	6.42845	1.2855	6.32927	1.2855	6.20815	1.2855	6.02028	1.2855	5.85192
												1.287	6.83697	1.12766		1.287	7.77523	1.08613		1.287	7.7354	1.287	1.33326		1.287	7.98512	1.287	7.76989	1.287	7.38826	1.287	6.83697	1.287	5.91167	1.287	5.05164		1.287	6.48746	1.287	6.42647	1.287	6.32969	1.287	6.21073	1.287	6.01921	1.287	5.85507
												1.2885	6.83743	1.12952		1.2885	7.77585	1.08548		1.2885	7.73568	1.2885	1.33349		1.2885	7.98159	1.2885	7.76673	1.2885	7.38358	1.2885	6.83743	1.2885	5.90786	1.2885	5.04857		1.2885	6.46823	1.2885	6.41395	1.2885	6.33404	1.2885	6.21338	1.2885	6.02407	1.2885	5.86143
												1.29	6.83476	1.12974		1.29	7.7722	1.08573		1.29	7.73612	1.29	1.33282		1.29	7.98225	1.29	7.7643	1.29	7.37814	1.29	6.83476	1.29	5.90379	1.29	5.0465		1.29	6.47871	1.29	6.43638	1.29	6.32547	1.29	6.19382	1.29	6.0148	1.29	5.85545
												1.2915	6.8364	1.13018		1.2915	7.77594	1.08544		1.2915	7.73585	1.2915	1.33293		1.2915	7.97624	1.2915	7.7667	1.2915	7.37964	1.2915	6.8364	1.2915	5.90178	1.2915	5.04387		1.2915	6.48672	1.2915	6.42609	1.2915	6.33096	1.2915	6.2037	1.2915	6.01311	1.2915	5.8616
												1.293	6.83051	1.12978		1.293	7.77875	1.08615		1.293	7.73623	1.293	1.3333		1.293	7.97785	1.293	7.76707	1.293	7.37962	1.293	6.83051	1.293	5.90042	1.293	5.04612		1.293	6.48065	1.293	6.42285	1.293	6.3374	1.293	6.21703	1.293	6.01155	1.293	5.85598
												1.2945	6.83332	1.12932		1.2945	7.77215	1.0838		1.2945	7.73687	1.2945	1.33333		1.2945	7.98085	1.2945	7.76552	1.2945	7.37856	1.2945	6.83332	1.2945	5.90233	1.2945	5.0413		1.2945	6.47342	1.2945	6.42805	1.2945	6.32137	1.2945	6.19281	1.2945	6.02526	1.2945	5.85542
												1.296	6.83198	1.13142		1.296	7.77433	1.0853		1.296	7.73613	1.296	1.33288		1.296	7.98118	1.296	7.7678	1.296	7.37528	1.296	6.83198	1.296	5.90133	1.296	5.04169		1.296	6.48152	1.296	6.41391	1.296	6.32755	1.296	6.18916	1.296	6.02325	1.296	5.84798
												1.2975	6.83011	1.13163		1.2975	7.77192	1.08434		1.2975	7.73408	1.2975	1.33309		1.2975	7.981	1.2975	7.7694	1.2975	7.37846	1.2975	6.83011	1.2975	5.89543	1.2975	5.03624		1.2975	6.482	1.2975	6.44275	1.2975	6.32927	1.2975	6.21141	1.2975	6.02057	1.2975	5.85645
												1.299	6.82971	1.13208		1.299	7.77053	1.08557		1.299	7.73495	1.299	1.33325		1.299	7.97872	1.299	7.76769	1.299	7.37301	1.299	6.82971	1.299	5.89414	1.299	5.03459		1.299	6.48358	1.299	6.42691	1.299	6.32276	1.299	6.21018	1.299	6.02626	1.299	5.86081
												1.3005	6.8256	1.13212		1.3005	7.77667	1.08416		1.3005	7.73428	1.3005	1.33316		1.3005	7.97773	1.3005	7.76692	1.3005	7.37049	1.3005	6.8256	1.3005	5.8905	1.3005	5.03286		1.3005	6.47324	1.3005	6.42825	1.3005	6.32412	1.3005	6.20526	1.3005	6.01071	1.3005	5.85656
												1.302	6.82331	1.1331		1.302	7.77087	1.08478		1.302	7.73535	1.302	1.33356		1.302	7.97724	1.302	7.76874	1.302	7.37838	1.302	6.82331	1.302	5.89366	1.302	5.03231		1.302	6.47924	1.302	6.4324	1.302	6.31815	1.302	6.20807	1.302	6.00757	1.302	5.84342
												1.3035	6.82524	1.13325		1.3035	7.77289	1.08537		1.3035	7.73497	1.3035	1.33308		1.3035	7.97623	1.3035	7.76296	1.3035	7.37576	1.3035	6.82524	1.3035	5.88964	1.3035	5.03038		1.3035	6.47443	1.3035	6.42897	1.3035	6.32788	1.3035	6.19823	1.3035	6.01724	1.3035	5.86103
												1.305	6.82323	1.13314		1.305	7.77067	1.08499		1.305	7.73372	1.305	1.33394		1.305	7.97636	1.305	7.75807	1.305	7.376	1.305	6.82323	1.305	5.89052	1.305	5.02424		1.305	6.47248	1.305	6.41812	1.305	6.32912	1.305	6.1981	1.305	6.01446	1.305	5.84661
												1.3065	6.82346	1.13371		1.3065	7.76878	1.08391		1.3065	7.73419	1.3065	1.33448		1.3065	7.97862	1.3065	7.76129	1.3065	7.36841	1.3065	6.82346	1.3065	5.88458	1.3065	5.02512		1.3065	6.48741	1.3065	6.42467	1.3065	6.33246	1.3065	6.19614	1.3065	6.02236	1.3065	5.8497
												1.308	6.81758	1.13549		1.308	7.77279	1.0838		1.308	7.73472	1.308	1.33394		1.308	7.97294	1.308	7.76071	1.308	7.37131	1.308	6.81758	1.308	5.884	1.308	5.0231		1.308	6.46538	1.308	6.424	1.308	6.33197	1.308	6.19813	1.308	6.01468	1.308	5.85608
												1.3095	6.81559	1.13434		1.3095	7.7735	1.0834		1.3095	7.73497	1.3095	1.33394		1.3095	7.97416	1.3095	7.75903	1.3095	7.36315	1.3095	6.81559	1.3095	5.88213	1.3095	5.02197		1.3095	6.472	1.3095	6.42483	1.3095	6.32839	1.3095	6.20197	1.3095	6.01168	1.3095	5.84732
												1.311	6.81442	1.13595		1.311	7.77411	1.08332		1.311	7.73449	1.311	1.33346		1.311	7.96753	1.311	7.76568	1.311	7.36549	1.311	6.81442	1.311	5.88012	1.311	5.01655		1.311	6.4736	1.311	6.41682	1.311	6.31961	1.311	6.21063	1.311	6.0128	1.311	5.85522
												1.3125	6.81355	1.13669		1.3125	7.77121	1.08543		1.3125	7.73565	1.3125	1.33368		1.3125	7.97505	1.3125	7.76546	1.3125	7.3679	1.3125	6.81355	1.3125	5.87578	1.3125	5.01307		1.3125	6.46545	1.3125	6.42116	1.3125	6.31906	1.3125	6.19705	1.3125	6.01901	1.3125	5.84962
												1.314	6.80961	1.13765		1.314	7.77141	1.08307		1.314	7.73358	1.314	1.33372		1.314	7.97172	1.314	7.75994	1.314	7.36651	1.314	6.80961	1.314	5.86957	1.314	5.01428		1.314	6.47712	1.314	6.43068	1.314	6.3286	1.314	6.19271	1.314	6.01176	1.314	5.84719
												1.3155	6.81199	1.13743		1.3155	7.77193	1.08387		1.3155	7.73443	1.3155	1.3335		1.3155	7.97375	1.3155	7.75764	1.3155	7.36394	1.3155	6.81199	1.3155	5.87328	1.3155	5.01178		1.3155	6.48697	1.3155	6.41772	1.3155	6.32895	1.3155	6.20323	1.3155	6.0198	1.3155	5.8464
												1.317	6.81201	1.13759		1.317	7.77315	1.08495		1.317	7.73353	1.317	1.33372		1.317	7.97806	1.317	7.762	1.317	7.36239	1.317	6.81201	1.317	5.87517	1.317	5.01132		1.317	6.48138	1.317	6.42608	1.317	6.32282	1.317	6.20295	1.317	6.00889	1.317	5.83944
												1.3185	6.80772	1.1384		1.3185	7.76986	1.08553		1.3185	7.73489	1.3185	1.33364		1.3185	7.97763	1.3185	7.76269	1.3185	7.36347	1.3185	6.80772	1.3185	5.869	1.3185	5.00861		1.3185	6.47085	1.3185	6.43466	1.3185	6.32408	1.3185	6.19311	1.3185	5.99682	1.3185	5.85082
												1.32	6.81019	1.13812		1.32	7.7702	1.08303		1.32	7.73517	1.32	1.33375		1.32	7.9741	1.32	7.76238	1.32	7.3652	1.32	6.81019	1.32	5.86981	1.32	5.00757		1.32	6.46618	1.32	6.43388	1.32	6.32225	1.32	6.20518	1.32	6.0084	1.32	5.85299
												1.3215	6.80383	1.14017		1.3215	7.77115	1.08319		1.3215	7.73502	1.3215	1.33402		1.3215	7.97278	1.3215	7.75956	1.3215	7.36346	1.3215	6.80383	1.3215	5.86455	1.3215	5.0041		1.3215	6.49171	1.3215	6.41427	1.3215	6.32182	1.3215	6.19468	1.3215	6.00748	1.3215	5.84585
												1.323	6.80232	1.14023		1.323	7.77143	1.08513		1.323	7.73559	1.323	1.33454		1.323	7.97383	1.323	7.76441	1.323	7.35849	1.323	6.80232	1.323	5.8632	1.323	5.0027		1.323	6.46913	1.323	6.4311	1.323	6.32131	1.323	6.19556	1.323	6.00576	1.323	5.8602
												1.3245	6.80051	1.13951		1.3245	7.77405	1.0845		1.3245	7.73526	1.3245	1.33407		1.3245	7.96964	1.3245	7.75883	1.3245	7.35939	1.3245	6.80051	1.3245	5.85509	1.3245	5.00144		1.3245	6.47779	1.3245	6.42229	1.3245	6.31409	1.3245	6.20316	1.3245	6.01189	1.3245	5.84441
												1.326	6.80106	1.13966		1.326	7.77332	1.08439		1.326	7.73415	1.326	1.33406		1.326	7.97195	1.326	7.76085	1.326	7.35542	1.326	6.80106	1.326	5.86092	1.326	4.99906		1.326	6.48197	1.326	6.42457	1.326	6.33252	1.326	6.18827	1.326	6.01377	1.326	5.8502
												1.3275	6.7979	1.14051		1.3275	7.77182	1.08469		1.3275	7.73439	1.3275	1.33384		1.3275	7.97371	1.3275	7.76026	1.3275	7.34954	1.3275	6.7979	1.3275	5.85793	1.3275	4.9965		1.3275	6.48041	1.3275	6.42312	1.3275	6.32936	1.3275	6.19719	1.3275	6.01	1.3275	5.84401
												1.329	6.79575	1.1414		1.329	7.77147	1.08143		1.329	7.73443	1.329	1.33398		1.329	7.96943	1.329	7.762	1.329	7.35974	1.329	6.79575	1.329	5.85918	1.329	4.99408		1.329	6.47466	1.329	6.42776	1.329	6.32806	1.329	6.19548	1.329	6.00542	1.329	5.8491
												1.3305	6.79346	1.14158		1.3305	7.77307	1.08482		1.3305	7.73524	1.3305	1.33388		1.3305	7.97388	1.3305	7.75671	1.3305	7.35736	1.3305	6.79346	1.3305	5.85681	1.3305	4.99177		1.3305	6.46696	1.3305	6.42285	1.3305	6.32195	1.3305	6.19772	1.3305	6.00101	1.3305	5.84438
												1.332	6.78847	1.14294		1.332	7.77059	1.08361		1.332	7.73479	1.332	1.334		1.332	7.9751	1.332	7.75869	1.332	7.35793	1.332	6.78847	1.332	5.85309	1.332	4.98906		1.332	6.48406	1.332	6.41813	1.332	6.32585	1.332	6.1972	1.332	6.00519	1.332	5.83404
												1.3335	6.7919	1.14292		1.3335	7.76995	1.08411		1.3335	7.73451	1.3335	1.3346		1.3335	7.97441	1.3335	7.76081	1.3335	7.35352	1.3335	6.7919	1.3335	5.85033	1.3335	4.98688		1.3335	6.47165	1.3335	6.4252	1.3335	6.33063	1.3335	6.19308	1.3335	6.01147	1.3335	5.83687
												1.335	6.79349	1.14257		1.335	7.77605	1.08353		1.335	7.73396	1.335	1.33464		1.335	7.97161	1.335	7.7556	1.335	7.35183	1.335	6.79349	1.335	5.85055	1.335	4.98429		1.335	6.47199	1.335	6.42623	1.335	6.31644	1.335	6.19815	1.335	6.02299	1.335	5.85372
												1.3365	6.79263	1.14354		1.3365	7.76801	1.08452		1.3365	7.73466	1.3365	1.33366		1.3365	7.97653	1.3365	7.7579	1.3365	7.34877	1.3365	6.79263	1.3365	5.84688	1.3365	4.98682		1.3365	6.47555	1.3365	6.42265	1.3365	6.32292	1.3365	6.19633	1.3365	6.00933	1.3365	5.84797
												1.338	6.78461	1.14416		1.338	7.77119	1.08395		1.338	7.73478	1.338	1.33423		1.338	7.97566	1.338	7.7558	1.338	7.35563	1.338	6.78461	1.338	5.84464	1.338	4.98237		1.338	6.47886	1.338	6.42095	1.338	6.31236	1.338	6.18495	1.338	6.00119	1.338	5.84918
												1.3395	6.78231	1.14458		1.3395	7.76809	1.08114		1.3395	7.73482	1.3395	1.3343		1.3395	7.97409	1.3395	7.75783	1.3395	7.3494	1.3395	6.78231	1.3395	5.84433	1.3395	4.98134		1.3395	6.4788	1.3395	6.42769	1.3395	6.31875	1.3395	6.20123	1.3395	6.0139	1.3395	5.85373
												1.341	6.7863	1.14513		1.341	7.76932	1.08367		1.341	7.73368	1.341	1.33486		1.341	7.97146	1.341	7.75674	1.341	7.35323	1.341	6.7863	1.341	5.84193	1.341	4.97655		1.341	6.47485	1.341	6.43125	1.341	6.31684	1.341	6.20165	1.341	5.99999	1.341	5.85041
												1.3425	6.78414	1.14437		1.3425	7.77174	1.08267		1.3425	7.73432	1.3425	1.33405		1.3425	7.97333	1.3425	7.75818	1.3425	7.35518	1.3425	6.78414	1.3425	5.83939	1.3425	4.97488		1.3425	6.46916	1.3425	6.42223	1.3425	6.3289	1.3425	6.18991	1.3425	5.99987	1.3425	5.85582
												1.344	6.78442	1.14711		1.344	7.76745	1.08369		1.344	7.73443	1.344	1.33506		1.344	7.97043	1.344	7.75845	1.344	7.35204	1.344	6.78442	1.344	5.83486	1.344	4.97721		1.344	6.48087	1.344	6.42001	1.344	6.32388	1.344	6.20653	1.344	6.01157	1.344	5.84996
												1.3455	6.78156	1.14712		1.3455	7.77171	1.08271		1.3455	7.7343	1.3455	1.33472		1.3455	7.96932	1.3455	7.75512	1.3455	7.34728	1.3455	6.78156	1.3455	5.8385	1.3455	4.97048		1.3455	6.48464	1.3455	6.4279	1.3455	6.31755	1.3455	6.1922	1.3455	5.9958	1.3455	5.85269
												1.347	6.77951	1.14619		1.347	7.7727	1.08447		1.347	7.73454	1.347	1.33431		1.347	7.97349	1.347	7.74468	1.347	7.34817	1.347	6.77951	1.347	5.83515	1.347	4.96728		1.347	6.47627	1.347	6.42909	1.347	6.30855	1.347	6.19022	1.347	6.01198	1.347	5.84234
												1.3485	6.77453	1.14841		1.3485	7.77883	1.08336		1.3485	7.73386	1.3485	1.33467		1.3485	7.97003	1.3485	7.75188	1.3485	7.34814	1.3485	6.77453	1.3485	5.83194	1.3485	4.96681		1.3485	6.47009	1.3485	6.41087	1.3485	6.32392	1.3485	6.20125	1.3485	6.00777	1.3485	5.8473
												1.35	6.7791	1.14848		1.35	7.77349	1.08181		1.35	7.73455	1.35	1.33461		1.35	7.97302	1.35	7.7543	1.35	7.34572	1.35	6.7791	1.35	5.82768	1.35	4.96634		1.35	6.47926	1.35	6.41955	1.35	6.32099	1.35	6.19985	1.35	5.99483	1.35	5.8468
												1.3515	6.77223	1.14709		1.3515	7.77518	1.08265		1.3515	7.73489	1.3515	1.33478		1.3515	7.96884	1.3515	7.75529	1.3515	7.34342	1.3515	6.77223	1.3515	5.82587	1.3515	4.96367		1.3515	6.47048	1.3515	6.41126	1.3515	6.32033	1.3515	6.18861	1.3515	5.99109	1.3515	5.83844
												1.353	6.77454	1.15026		1.353	7.77524	1.0815		1.353	7.73524	1.353	1.33475		1.353	7.96861	1.353	7.7537	1.353	7.34626	1.353	6.77454	1.353	5.82914	1.353	4.95909		1.353	6.4664	1.353	6.41759	1.353	6.3183	1.353	6.20886	1.353	6.00554	1.353	5.85476
												1.3545	6.77313	1.14939		1.3545	7.77	1.08261		1.3545	7.73491	1.3545	1.33482		1.3545	7.97179	1.3545	7.75053	1.3545	7.34564	1.3545	6.77313	1.3545	5.82699	1.3545	4.95581		1.3545	6.48123	1.3545	6.42988	1.3545	6.33826	1.3545	6.18789	1.3545	6.00145	1.3545	5.85106
												1.356	6.77194	1.15001		1.356	7.77293	1.08346		1.356	7.73464	1.356	1.33501		1.356	7.9724	1.356	7.75082	1.356	7.34291	1.356	6.77194	1.356	5.82116	1.356	4.95489		1.356	6.47267	1.356	6.44184	1.356	6.32145	1.356	6.20814	1.356	5.99725	1.356	5.84551
												1.3575	6.77095	1.14969		1.3575	7.77005	1.08376		1.3575	7.73408	1.3575	1.33499		1.3575	7.9733	1.3575	7.75246	1.3575	7.344	1.3575	6.77095	1.3575	5.8204	1.3575	4.95012		1.3575	6.47455	1.3575	6.42976	1.3575	6.32821	1.3575	6.17593	1.3575	5.99756	1.3575	5.85135
												1.359	6.76957	1.15039		1.359	7.77374	1.08326		1.359	7.73254	1.359	1.33508		1.359	7.97433	1.359	7.75592	1.359	7.3416	1.359	6.76957	1.359	5.81846	1.359	4.95508		1.359	6.47	1.359	6.41711	1.359	6.31701	1.359	6.1818	1.359	5.99886	1.359	5.83722
												1.3605	6.77119	1.1494		1.3605	7.76663	1.08283		1.3605	7.73322	1.3605	1.33501		1.3605	7.96892	1.3605	7.75179	1.3605	7.34295	1.3605	6.77119	1.3605	5.80702	1.3605	4.95165		1.3605	6.4824	1.3605	6.40347	1.3605	6.30408	1.3605	6.19826	1.3605	6.01175	1.3605	5.83989
												1.362	6.76569	1.15062		1.362	7.77038	1.08346		1.362	7.73503	1.362	1.33493		1.362	7.97005	1.362	7.75172	1.362	7.33905	1.362	6.76569	1.362	5.81903	1.362	4.94919		1.362	6.47537	1.362	6.42321	1.362	6.32256	1.362	6.18883	1.362	6.00116	1.362	5.84084
												1.3635	6.76488	1.15259		1.3635	7.77275	1.08196		1.3635	7.73273	1.3635	1.33478		1.3635	7.96889	1.3635	7.74477	1.3635	7.33949	1.3635	6.76488	1.3635	5.81441	1.3635	4.94634		1.3635	6.47093	1.3635	6.42684	1.3635	6.32479	1.3635	6.18805	1.3635	5.98492	1.3635	5.84599
												1.365	6.76473	1.15153		1.365	7.76799	1.08327		1.365	7.73352	1.365	1.33484		1.365	7.97114	1.365	7.75184	1.365	7.33783	1.365	6.76473	1.365	5.81485	1.365	4.93916		1.365	6.47023	1.365	6.42265	1.365	6.32641	1.365	6.19252	1.365	6.00216	1.365	5.84147
												1.3665	6.7622	1.15235		1.3665	7.76955	1.08208		1.3665	7.73448	1.3665	1.33501		1.3665	7.96987	1.3665	7.74898	1.3665	7.34116	1.3665	6.7622	1.3665	5.8109	1.3665	4.93729		1.3665	6.47833	1.3665	6.4248	1.3665	6.32177	1.3665	6.2055	1.3665	5.99478	1.3665	5.84096
												1.368	6.7608	1.15309		1.368	7.77034	1.08259		1.368	7.73404	1.368	1.33506		1.368	7.96914	1.368	7.75123	1.368	7.34018	1.368	6.7608	1.368	5.80703	1.368	4.93872		1.368	6.47513	1.368	6.42323	1.368	6.32158	1.368	6.19251	1.368	6.00471	1.368	5.83401
												1.3695	6.76333	1.15364		1.3695	7.76947	1.08227		1.3695	7.73286	1.3695	1.33452		1.3695	7.96946	1.3695	7.74991	1.3695	7.33218	1.3695	6.76333	1.3695	5.80612	1.3695	4.93748		1.3695	6.48191	1.3695	6.41257	1.3695	6.3142	1.3695	6.19029	1.3695	6.00305	1.3695	5.83933
												1.371	6.75538	1.15389		1.371	7.7733	1.08102		1.371	7.73369	1.371	1.33557		1.371	7.97092	1.371	7.74717	1.371	7.33342	1.371	6.75538	1.371	5.80148	1.371	4.93621		1.371	6.47844	1.371	6.42738	1.371	6.313	1.371	6.18891	1.371	5.99075	1.371	5.84268
												1.3725	6.7555	1.15588		1.3725	7.7734	1.08109		1.3725	7.7356	1.3725	1.33506		1.3725	7.95878	1.3725	7.74677	1.3725	7.33631	1.3725	6.7555	1.3725	5.80411	1.3725	4.93489		1.3725	6.47079	1.3725	6.41354	1.3725	6.31725	1.3725	6.17781	1.3725	6.00228	1.3725	5.84242
												1.374	6.75516	1.1548		1.374	7.77202	1.08361		1.374	7.73344	1.374	1.33496		1.374	7.9635	1.374	7.74404	1.374	7.33523	1.374	6.75516	1.374	5.79775	1.374	4.93173		1.374	6.46812	1.374	6.42257	1.374	6.32086	1.374	6.19207	1.374	5.99574	1.374	5.84127
												1.3755	6.75245	1.15589		1.3755	7.77165	1.08274		1.3755	7.73207	1.3755	1.33504		1.3755	7.97365	1.3755	7.74569	1.3755	7.33693	1.3755	6.75245	1.3755	5.7998	1.3755	4.92565		1.3755	6.48321	1.3755	6.42465	1.3755	6.32031	1.3755	6.17711	1.3755	5.99016	1.3755	5.8344
												1.377	6.7551	1.15637		1.377	7.77065	1.081		1.377	7.73389	1.377	1.33533		1.377	7.96936	1.377	7.74667	1.377	7.3324	1.377	6.7551	1.377	5.79875	1.377	4.92185		1.377	6.46095	1.377	6.42711	1.377	6.31618	1.377	6.19407	1.377	5.99322	1.377	5.84126
												1.3785	6.75372	1.15596		1.3785	7.76955	1.08219		1.3785	7.7326	1.3785	1.33596		1.3785	7.97205	1.3785	7.74953	1.3785	7.33443	1.3785	6.75372	1.3785	5.79443	1.3785	4.92738		1.3785	6.46721	1.3785	6.4045	1.3785	6.30881	1.3785	6.18602	1.3785	6.00576	1.3785	5.84089
												1.38	6.7455	1.15724		1.38	7.77146	1.08172		1.38	7.73285	1.38	1.3351		1.38	7.96491	1.38	7.75273	1.38	7.33262	1.38	6.7455	1.38	5.79014	1.38	4.92503		1.38	6.48344	1.38	6.42928	1.38	6.30468	1.38	6.18001	1.38	5.98913	1.38	5.83466
												1.3815	6.74429	1.15633		1.3815	7.76626	1.08386		1.3815	7.73369	1.3815	1.33513		1.3815	7.96762	1.3815	7.74834	1.3815	7.33275	1.3815	6.74429	1.3815	5.79073	1.3815	4.9232		1.3815	6.49515	1.3815	6.41319	1.3815	6.31167	1.3815	6.18045	1.3815	5.99116	1.3815	5.83033
												1.383	6.74977	1.15682		1.383	7.77279	1.08204		1.383	7.73327	1.383	1.33554		1.383	7.96279	1.383	7.7452	1.383	7.33176	1.383	6.74977	1.383	5.7864	1.383	4.92142		1.383	6.46074	1.383	6.43013	1.383	6.31527	1.383	6.18535	1.383	5.99524	1.383	5.83544
												1.3845	6.74268	1.15796		1.3845	7.76918	1.08211		1.3845	7.73247	1.3845	1.33525		1.3845	7.96654	1.3845	7.7453	1.3845	7.33063	1.3845	6.74268	1.3845	5.78667	1.3845	4.91962		1.3845	6.48372	1.3845	6.41522	1.3845	6.30154	1.3845	6.18742	1.3845	5.99159	1.3845	5.83525
												1.386	6.74706	1.15725		1.386	7.76797	1.08128		1.386	7.7331	1.386	1.33592		1.386	7.9668	1.386	7.74636	1.386	7.32705	1.386	6.74706	1.386	5.78967	1.386	4.91372		1.386	6.47892	1.386	6.42534	1.386	6.31074	1.386	6.18379	1.386	5.99702	1.386	5.83684
												1.3875	6.74227	1.15776		1.3875	7.77169	1.08242		1.3875	7.73129	1.3875	1.33563		1.3875	7.97042	1.3875	7.74494	1.3875	7.32803	1.3875	6.74227	1.3875	5.78483	1.3875	4.91489		1.3875	6.48335	1.3875	6.4105	1.3875	6.31671	1.3875	6.19464	1.3875	5.99592	1.3875	5.84278
												1.389	6.73917	1.16001		1.389	7.77566	1.08037		1.389	7.73327	1.389	1.33508		1.389	7.96696	1.389	7.74557	1.389	7.32564	1.389	6.73917	1.389	5.78309	1.389	4.91499		1.389	6.47906	1.389	6.41915	1.389	6.31494	1.389	6.18302	1.389	5.98259	1.389	5.83539
												1.3905	6.73751	1.15884		1.3905	7.77164	1.08068		1.3905	7.73197	1.3905	1.3357		1.3905	7.96512	1.3905	7.74538	1.3905	7.32345	1.3905	6.73751	1.3905	5.77936	1.3905	4.91333		1.3905	6.47773	1.3905	6.41635	1.3905	6.31406	1.3905	6.17771	1.3905	5.99468	1.3905	5.84124
												1.392	6.73815	1.16078		1.392	7.77532	1.0808		1.392	7.73218	1.392	1.33599		1.392	7.96792	1.392	7.74334	1.392	7.32568	1.392	6.73815	1.392	5.77441	1.392	4.91124		1.392	6.47895	1.392	6.4317	1.392	6.31858	1.392	6.1964	1.392	5.98868	1.392	5.84018
												1.3935	6.73785	1.16056		1.3935	7.76926	1.08047		1.3935	7.73187	1.3935	1.33577		1.3935	7.96614	1.3935	7.74418	1.3935	7.32299	1.3935	6.73785	1.3935	5.77693	1.3935	4.90804		1.3935	6.46736	1.3935	6.43109	1.3935	6.32606	1.3935	6.18519	1.3935	5.9964	1.3935	5.83594
												1.395	6.73726	1.16027		1.395	7.77358	1.08147		1.395	7.73478	1.395	1.3362		1.395	7.96475	1.395	7.74358	1.395	7.32014	1.395	6.73726	1.395	5.77463	1.395	4.90479		1.395	6.47019	1.395	6.41972	1.395	6.31548	1.395	6.17506	1.395	5.99969	1.395	5.83124
												1.3965	6.73869	1.16296		1.3965	7.77131	1.0822		1.3965	7.73248	1.3965	1.336		1.3965	7.96515	1.3965	7.7449	1.3965	7.3188	1.3965	6.73869	1.3965	5.77174	1.3965	4.90394		1.3965	6.47461	1.3965	6.43282	1.3965	6.31523	1.3965	6.18617	1.3965	5.99408	1.3965	5.83312
												1.398	6.73317	1.16144		1.398	7.76963	1.08236		1.398	7.7326	1.398	1.33607		1.398	7.96495	1.398	7.74498	1.398	7.32177	1.398	6.73317	1.398	5.77226	1.398	4.90408		1.398	6.47091	1.398	6.42357	1.398	6.32353	1.398	6.17623	1.398	5.99041	1.398	5.82637
												1.3995	6.73294	1.16387		1.3995	7.77332	1.08174		1.3995	7.73201	1.3995	1.33604		1.3995	7.96687	1.3995	7.74434	1.3995	7.31846	1.3995	6.73294	1.3995	5.76979	1.3995	4.89908		1.3995	6.48621	1.3995	6.41854	1.3995	6.30805	1.3995	6.17271	1.3995	6.00038	1.3995	5.83868
												1.401	6.73025	1.1634		1.401	7.7676	1.08011		1.401	7.73311	1.401	1.33617		1.401	7.9646	1.401	7.74486	1.401	7.32085	1.401	6.73025	1.401	5.76954	1.401	4.8999		1.401	6.46821	1.401	6.41516	1.401	6.32205	1.401	6.20262	1.401	6.00434	1.401	5.84004
												1.4025	6.72955	1.16349		1.4025	7.77538	1.08204		1.4025	7.7326	1.4025	1.33579		1.4025	7.96891	1.4025	7.74329	1.4025	7.32173	1.4025	6.72955	1.4025	5.76519	1.4025	4.89676		1.4025	6.47884	1.4025	6.41132	1.4025	6.30869	1.4025	6.17253	1.4025	5.99691	1.4025	5.84076
												1.404	6.72744	1.16221		1.404	7.76589	1.0803		1.404	7.73287	1.404	1.33552		1.404	7.964	1.404	7.74471	1.404	7.31746	1.404	6.72744	1.404	5.76731	1.404	4.89624		1.404	6.47493	1.404	6.42219	1.404	6.31472	1.404	6.18651	1.404	5.99412	1.404	5.83238
												1.4055	6.72726	1.16227		1.4055	7.7722	1.08135		1.4055	7.73268	1.4055	1.33646		1.4055	7.96713	1.4055	7.74313	1.4055	7.31483	1.4055	6.72726	1.4055	5.76203	1.4055	4.89382		1.4055	6.46598	1.4055	6.43335	1.4055	6.30957	1.4055	6.1969	1.4055	5.99672	1.4055	5.83369
												1.407	6.72242	1.16434		1.407	7.76926	1.08046		1.407	7.73256	1.407	1.33577		1.407	7.96955	1.407	7.74373	1.407	7.31539	1.407	6.72242	1.407	5.76183	1.407	4.8902		1.407	6.46323	1.407	6.4136	1.407	6.31202	1.407	6.18248	1.407	5.99045	1.407	5.83517
												1.4085	6.72275	1.16408		1.4085	7.77062	1.07905		1.4085	7.73166	1.4085	1.33567		1.4085	7.96651	1.4085	7.74329	1.4085	7.31129	1.4085	6.72275	1.4085	5.75886	1.4085	4.88967		1.4085	6.47747	1.4085	6.42023	1.4085	6.30754	1.4085	6.1723	1.4085	5.98604	1.4085	5.83422
												1.41	6.723	1.16532		1.41	7.77607	1.08159		1.41	7.73343	1.41	1.33629		1.41	7.96615	1.41	7.73556	1.41	7.30926	1.41	6.723	1.41	5.7558	1.41	4.88818		1.41	6.46686	1.41	6.41199	1.41	6.30888	1.41	6.18865	1.41	5.97201	1.41	5.84037
												1.4115	6.7202	1.16507		1.4115	7.77283	1.08166		1.4115	7.73235	1.4115	1.33592		1.4115	7.96926	1.4115	7.74071	1.4115	7.30993	1.4115	6.7202	1.4115	5.75402	1.4115	4.88606		1.4115	6.47128	1.4115	6.41731	1.4115	6.30828	1.4115	6.1741	1.4115	5.99773	1.4115	5.83898
												1.413	6.71842	1.16533		1.413	7.76904	1.08281		1.413	7.73316	1.413	1.33614		1.413	7.96279	1.413	7.73894	1.413	7.30963	1.413	6.71842	1.413	5.753	1.413	4.88809		1.413	6.46975	1.413	6.41979	1.413	6.31144	1.413	6.17468	1.413	5.99165	1.413	5.82081
												1.4145	6.71499	1.16572		1.4145	7.7689	1.08149		1.4145	7.73261	1.4145	1.33607		1.4145	7.96459	1.4145	7.7363	1.4145	7.31386	1.4145	6.71499	1.4145	5.75157	1.4145	4.88367		1.4145	6.4671	1.4145	6.43417	1.4145	6.3041	1.4145	6.18276	1.4145	5.98981	1.4145	5.82666
												1.416	6.71465	1.16726		1.416	7.77517	1.08033		1.416	7.73308	1.416	1.33645		1.416	7.96372	1.416	7.74252	1.416	7.31169	1.416	6.71465	1.416	5.74824	1.416	4.88249		1.416	6.47116	1.416	6.41545	1.416	6.32033	1.416	6.18102	1.416	5.98992	1.416	5.82911
												1.4175	6.71628	1.16723		1.4175	7.77376	1.0813		1.4175	7.73403	1.4175	1.33653		1.4175	7.96248	1.4175	7.73636	1.4175	7.3045	1.4175	6.71628	1.4175	5.74669	1.4175	4.87949		1.4175	6.46846	1.4175	6.42058	1.4175	6.29863	1.4175	6.16282	1.4175	5.98716	1.4175	5.83833
												1.419	6.71393	1.16813		1.419	7.77341	1.08146		1.419	7.73245	1.419	1.33628		1.419	7.96457	1.419	7.74232	1.419	7.29775	1.419	6.71393	1.419	5.74617	1.419	4.88083		1.419	6.46829	1.419	6.42482	1.419	6.30642	1.419	6.17917	1.419	5.98504	1.419	5.8277
												1.4205	6.71344	1.16853		1.4205	7.77174	1.07996		1.4205	7.73286	1.4205	1.33638		1.4205	7.96215	1.4205	7.73655	1.4205	7.30872	1.4205	6.71344	1.4205	5.74368	1.4205	4.8773		1.4205	6.45863	1.4205	6.41448	1.4205	6.30945	1.4205	6.17759	1.4205	5.99047	1.4205	5.83577
												1.422	6.71115	1.16906		1.422	7.77142	1.0811		1.422	7.73181	1.422	1.33684		1.422	7.96544	1.422	7.7378	1.422	7.30874	1.422	6.71115	1.422	5.74061	1.422	4.87622		1.422	6.47857	1.422	6.43149	1.422	6.31977	1.422	6.18898	1.422	5.98943	1.422	5.83035
												1.4235	6.70637	1.16879		1.4235	7.77127	1.08047		1.4235	7.732	1.4235	1.33592		1.4235	7.96104	1.4235	7.73832	1.4235	7.30654	1.4235	6.70637	1.4235	5.74401	1.4235	4.87213		1.4235	6.47147	1.4235	6.43623	1.4235	6.32176	1.4235	6.1758	1.4235	5.98895	1.4235	5.82537
												1.425	6.7061	1.1705		1.425	7.77005	1.07987		1.425	7.73232	1.425	1.33574		1.425	7.96311	1.425	7.73455	1.425	7.3064	1.425	6.7061	1.425	5.73708	1.425	4.87153		1.425	6.46276	1.425	6.41003	1.425	6.32127	1.425	6.17351	1.425	5.99129	1.425	5.83272
												1.4265	6.70628	1.17135		1.4265	7.77147	1.07997		1.4265	7.73298	1.4265	1.33617		1.4265	7.96423	1.4265	7.73432	1.4265	7.3024	1.4265	6.70628	1.4265	5.73866	1.4265	4.87043		1.4265	6.46865	1.4265	6.42043	1.4265	6.31437	1.4265	6.17446	1.4265	5.98448	1.4265	5.83482
												1.428	6.70308	1.17023		1.428	7.77312	1.08079		1.428	7.73291	1.428	1.33622		1.428	7.96186	1.428	7.73587	1.428	7.30255	1.428	6.70308	1.428	5.73273	1.428	4.86728		1.428	6.47067	1.428	6.41558	1.428	6.31642	1.428	6.17293	1.428	5.99109	1.428	5.82669
												1.4295	6.70061	1.17151		1.4295	7.77357	1.08018		1.4295	7.73094	1.4295	1.33671		1.4295	7.95824	1.4295	7.73163	1.4295	7.30159	1.4295	6.70061	1.4295	5.73545	1.4295	4.86394		1.4295	6.47311	1.4295	6.41329	1.4295	6.30995	1.4295	6.17003	1.4295	6.0009	1.4295	5.83549
												1.431	6.69839	1.17209		1.431	7.76724	1.08058		1.431	7.73225	1.431	1.33657		1.431	7.95583	1.431	7.7344	1.431	7.29974	1.431	6.69839	1.431	5.7295	1.431	4.86119		1.431	6.47161	1.431	6.41433	1.431	6.32505	1.431	6.18582	1.431	5.98789	1.431	5.82662
												1.4325	6.69635	1.17154		1.4325	7.77237	1.08063		1.4325	7.73304	1.4325	1.33596		1.4325	7.96254	1.4325	7.73256	1.4325	7.30368	1.4325	6.69635	1.4325	5.72578	1.4325	4.8654		1.4325	6.4713	1.4325	6.42515	1.4325	6.30771	1.4325	6.17173	1.4325	5.984	1.4325	5.82517
												1.434	6.69805	1.17236		1.434	7.77801	1.07797		1.434	7.73244	1.434	1.33706		1.434	7.95895	1.434	7.7261	1.434	7.29826	1.434	6.69805	1.434	5.72471	1.434	4.86088		1.434	6.47084	1.434	6.41332	1.434	6.29566	1.434	6.18551	1.434	5.97686	1.434	5.83039
												1.4355	6.69646	1.17326		1.4355	7.77025	1.08161		1.4355	7.73343	1.4355	1.33655		1.4355	7.95965	1.4355	7.73136	1.4355	7.29449	1.4355	6.69646	1.4355	5.72778	1.4355	4.85597		1.4355	6.46972	1.4355	6.41058	1.4355	6.31754	1.4355	6.1683	1.4355	5.99785	1.4355	5.82866
												1.437	6.69437	1.17305		1.437	7.77041	1.07991		1.437	7.73203	1.437	1.33627		1.437	7.95993	1.437	7.73098	1.437	7.29986	1.437	6.69437	1.437	5.72375	1.437	4.85599		1.437	6.47067	1.437	6.42213	1.437	6.30707	1.437	6.16922	1.437	5.9816	1.437	5.82752
												1.4385	6.69625	1.17338		1.4385	7.77082	1.08107		1.4385	7.73375	1.4385	1.33686		1.4385	7.96073	1.4385	7.72821	1.4385	7.29812	1.4385	6.69625	1.4385	5.72162	1.4385	4.85401		1.4385	6.47817	1.4385	6.38937	1.4385	6.2917	1.4385	6.17964	1.4385	5.9808	1.4385	5.83071
												1.44	6.69254	1.17522		1.44	7.77515	1.07963		1.44	7.73247	1.44	1.33668		1.44	7.95503	1.44	7.73209	1.44	7.2969	1.44	6.69254	1.44	5.72124	1.44	4.85439		1.44	6.45957	1.44	6.41157	1.44	6.31879	1.44	6.17841	1.44	5.97657	1.44	5.8156
												1.4415	6.68857	1.17543		1.4415	7.76664	1.07864		1.4415	7.73078	1.4415	1.33622		1.4415	7.95896	1.4415	7.72813	1.4415	7.29185	1.4415	6.68857	1.4415	5.71882	1.4415	4.85318		1.4415	6.47443	1.4415	6.43163	1.4415	6.31055	1.4415	6.16493	1.4415	5.99312	1.4415	5.82467
												1.443	6.68716	1.17542		1.443	7.77192	1.0806		1.443	7.73078	1.443	1.3373		1.443	7.95486	1.443	7.72837	1.443	7.29908	1.443	6.68716	1.443	5.71605	1.443	4.85138		1.443	6.46777	1.443	6.41064	1.443	6.3085	1.443	6.16962	1.443	5.97537	1.443	5.81893
												1.4445	6.68755	1.17374		1.4445	7.76872	1.0797		1.4445	7.73204	1.4445	1.33646		1.4445	7.96011	1.4445	7.72158	1.4445	7.29554	1.4445	6.68755	1.4445	5.71407	1.4445	4.85049		1.4445	6.47057	1.4445	6.41068	1.4445	6.3131	1.4445	6.17101	1.4445	5.97948	1.4445	5.8377
												1.446	6.68165	1.17536		1.446	7.76999	1.08076		1.446	7.73318	1.446	1.33696		1.446	7.96475	1.446	7.73089	1.446	7.28478	1.446	6.68165	1.446	5.71394	1.446	4.84873		1.446	6.47003	1.446	6.4092	1.446	6.30538	1.446	6.17015	1.446	5.99288	1.446	5.83344
												1.4475	6.68106	1.17599		1.4475	7.76995	1.08066		1.4475	7.7308	1.4475	1.33631		1.4475	7.95949	1.4475	7.72508	1.4475	7.29395	1.4475	6.68106	1.4475	5.70954	1.4475	4.84379		1.4475	6.47184	1.4475	6.41835	1.4475	6.31491	1.4475	6.1819	1.4475	5.97221	1.4475	5.82518
												1.449	6.67606	1.17793		1.449	7.76992	1.08089		1.449	7.73195	1.449	1.33716		1.449	7.95927	1.449	7.72441	1.449	7.29161	1.449	6.67606	1.449	5.71019	1.449	4.84216		1.449	6.47334	1.449	6.41455	1.449	6.31387	1.449	6.17347	1.449	5.97968	1.449	5.8328
												1.4505	6.67178	1.17672		1.4505	7.76985	1.0794		1.4505	7.73312	1.4505	1.33648		1.4505	7.95777	1.4505	7.72646	1.4505	7.29345	1.4505	6.67178	1.4505	5.71142	1.4505	4.84337		1.4505	6.472	1.4505	6.41103	1.4505	6.31936	1.4505	6.17559	1.4505	5.98075	1.4505	5.82684
												1.452	6.67256	1.17629		1.452	7.77206	1.07944		1.452	7.73086	1.452	1.3372		1.452	7.95898	1.452	7.72406	1.452	7.29175	1.452	6.67256	1.452	5.70631	1.452	4.84038		1.452	6.47071	1.452	6.39487	1.452	6.30047	1.452	6.17611	1.452	5.98881	1.452	5.82494
												1.4535	6.67583	1.17715		1.4535	7.77821	1.08029		1.4535	7.73205	1.4535	1.33735		1.4535	7.96216	1.4535	7.72155	1.4535	7.29035	1.4535	6.67583	1.4535	5.70385	1.4535	4.83851		1.4535	6.46715	1.4535	6.41272	1.4535	6.31078	1.4535	6.17433	1.4535	5.97878	1.4535	5.82943
												1.455	6.67584	1.17785		1.455	7.76853	1.07849		1.455	7.73165	1.455	1.33733		1.455	7.95892	1.455	7.71961	1.455	7.28666	1.455	6.67584	1.455	5.70631	1.455	4.83585		1.455	6.47341	1.455	6.41233	1.455	6.31827	1.455	6.17525	1.455	5.97536	1.455	5.83021
												1.4565	6.67225	1.18029		1.4565	7.77315	1.0804		1.4565	7.73233	1.4565	1.33706		1.4565	7.96279	1.4565	7.7253	1.4565	7.28592	1.4565	6.67225	1.4565	5.70283	1.4565	4.83521		1.4565	6.46831	1.4565	6.42066	1.4565	6.30539	1.4565	6.1719	1.4565	5.98336	1.4565	5.82656
												1.458	6.66448	1.17831		1.458	7.7692	1.07939		1.458	7.73134	1.458	1.33632		1.458	7.96125	1.458	7.72093	1.458	7.29077	1.458	6.66448	1.458	5.70252	1.458	4.83166		1.458	6.4742	1.458	6.43762	1.458	6.31505	1.458	6.17287	1.458	5.96527	1.458	5.82391
												1.4595	6.67379	1.17955		1.4595	7.77154	1.07891		1.4595	7.73137	1.4595	1.33721		1.4595	7.95968	1.4595	7.72232	1.4595	7.28678	1.4595	6.67379	1.4595	5.70074	1.4595	4.83251		1.4595	6.47213	1.4595	6.41952	1.4595	6.30083	1.4595	6.18021	1.4595	5.98324	1.4595	5.83011
												1.461	6.66331	1.17858		1.461	7.77094	1.07959		1.461	7.73163	1.461	1.33725		1.461	7.95655	1.461	7.72408	1.461	7.28307	1.461	6.66331	1.461	5.6957	1.461	4.83047		1.461	6.47911	1.461	6.40671	1.461	6.2987	1.461	6.16862	1.461	5.9742	1.461	5.83036
												1.4625	6.66998	1.18106		1.4625	7.77129	1.08006		1.4625	7.73197	1.4625	1.33729		1.4625	7.95727	1.4625	7.71809	1.4625	7.28546	1.4625	6.66998	1.4625	5.69397	1.4625	4.82875		1.4625	6.46978	1.4625	6.40485	1.4625	6.30735	1.4625	6.16684	1.4625	5.97532	1.4625	5.81974
												1.464	6.66713	1.18074		1.464	7.77307	1.08041		1.464	7.73227	1.464	1.33729		1.464	7.96091	1.464	7.71932	1.464	7.28265	1.464	6.66713	1.464	5.69266	1.464	4.82807		1.464	6.47689	1.464	6.41208	1.464	6.3116	1.464	6.18385	1.464	5.98432	1.464	5.82175
												1.4655	6.66167	1.18106		1.4655	7.76651	1.07947		1.4655	7.73059	1.4655	1.33726		1.4655	7.96203	1.4655	7.7128	1.4655	7.28216	1.4655	6.66167	1.4655	5.688	1.4655	4.82355		1.4655	6.4586	1.4655	6.41423	1.4655	6.29383	1.4655	6.18144	1.4655	5.97518	1.4655	5.82781
												1.467	6.66295	1.18153		1.467	7.77328	1.07915		1.467	7.73306	1.467	1.33711		1.467	7.95921	1.467	7.70741	1.467	7.28667	1.467	6.66295	1.467	5.68757	1.467	4.82005		1.467	6.47507	1.467	6.40919	1.467	6.29551	1.467	6.18104	1.467	5.98295	1.467	5.81355
												1.4685	6.65599	1.18208		1.4685	7.7701	1.08003		1.4685	7.72988	1.4685	1.33688		1.4685	7.95835	1.4685	7.72077	1.4685	7.28002	1.4685	6.65599	1.4685	5.68888	1.4685	4.82204		1.4685	6.46939	1.4685	6.41254	1.4685	6.29982	1.4685	6.17962	1.4685	5.97018	1.4685	5.82639
												1.47	6.66127	1.18368		1.47	7.77238	1.07821		1.47	7.7322	1.47	1.3379		1.47	7.96208	1.47	7.71774	1.47	7.27581	1.47	6.66127	1.47	5.68231	1.47	4.81524		1.47	6.47492	1.47	6.41972	1.47	6.31027	1.47	6.17506	1.47	5.97534	1.47	5.82468
												1.4715	6.65637	1.18275		1.4715	7.76734	1.08029		1.4715	7.73194	1.4715	1.33739		1.4715	7.95933	1.4715	7.71492	1.4715	7.27754	1.4715	6.65637	1.4715	5.68296	1.4715	4.81887		1.4715	6.47771	1.4715	6.42466	1.4715	6.30128	1.4715	6.1757	1.4715	5.98145	1.4715	5.81734
												1.473	6.6551	1.18465		1.473	7.7694	1.07843		1.473	7.73108	1.473	1.33787		1.473	7.95122	1.473	7.71527	1.473	7.27678	1.473	6.6551	1.473	5.68181	1.473	4.81548		1.473	6.47791	1.473	6.43331	1.473	6.30607	1.473	6.16582	1.473	5.96548	1.473	5.82545
												1.4745	6.6515	1.18575		1.4745	7.77459	1.07823		1.4745	7.7321	1.4745	1.33792		1.4745	7.95759	1.4745	7.71283	1.4745	7.27621	1.4745	6.6515	1.4745	5.67922	1.4745	4.80889		1.4745	6.46782	1.4745	6.42315	1.4745	6.30257	1.4745	6.16768	1.4745	5.97755	1.4745	5.81649
												1.476	6.65322	1.18609		1.476	7.77251	1.07808		1.476	7.7299	1.476	1.33771		1.476	7.95664	1.476	7.71339	1.476	7.27501	1.476	6.65322	1.476	5.68027	1.476	4.81185		1.476	6.46951	1.476	6.42092	1.476	6.2956	1.476	6.1631	1.476	5.97061	1.476	5.82692
												1.4775	6.65158	1.18485		1.4775	7.77544	1.08008		1.4775	7.73196	1.4775	1.33745		1.4775	7.95695	1.4775	7.71251	1.4775	7.27242	1.4775	6.65158	1.4775	5.67507	1.4775	4.81005		1.4775	6.4668	1.4775	6.41322	1.4775	6.30679	1.4775	6.17772	1.4775	5.97623	1.4775	5.82936
												1.479	6.65227	1.18574		1.479	7.77775	1.07918		1.479	7.73113	1.479	1.33791		1.479	7.95425	1.479	7.71569	1.479	7.26675	1.479	6.65227	1.479	5.66779	1.479	4.8069		1.479	6.4662	1.479	6.40281	1.479	6.29784	1.479	6.1656	1.479	5.97254	1.479	5.82189
												1.4805	6.65041	1.1878		1.4805	7.77049	1.07824		1.4805	7.73205	1.4805	1.33769		1.4805	7.95577	1.4805	7.71628	1.4805	7.27061	1.4805	6.65041	1.4805	5.66854	1.4805	4.808		1.4805	6.47039	1.4805	6.41825	1.4805	6.31015	1.4805	6.1785	1.4805	5.96464	1.4805	5.82312
												1.482	6.64716	1.18744		1.482	7.77109	1.07882		1.482	7.73093	1.482	1.33755		1.482	7.95487	1.482	7.70757	1.482	7.27765	1.482	6.64716	1.482	5.67602	1.482	4.80445		1.482	6.46751	1.482	6.41938	1.482	6.30066	1.482	6.16154	1.482	5.98897	1.482	5.81633
												1.4835	6.64718	1.18827		1.4835	7.76887	1.07757		1.4835	7.73083	1.4835	1.3373		1.4835	7.95564	1.4835	7.71213	1.4835	7.27661	1.4835	6.64718	1.4835	5.66748	1.4835	4.79662		1.4835	6.4731	1.4835	6.42793	1.4835	6.30893	1.4835	6.17022	1.4835	5.97576	1.4835	5.82144
												1.485	6.64247	1.18708		1.485	7.77456	1.08002		1.485	7.7312	1.485	1.33753		1.485	7.9569	1.485	7.7111	1.485	7.27369	1.485	6.64247	1.485	5.66857	1.485	4.79405		1.485	6.47857	1.485	6.42067	1.485	6.2996	1.485	6.16105	1.485	5.97208	1.485	5.81915
												1.4865	6.64177	1.18836		1.4865	7.77132	1.07942		1.4865	7.73145	1.4865	1.33733		1.4865	7.95614	1.4865	7.71116	1.4865	7.26777	1.4865	6.64177	1.4865	5.66507	1.4865	4.78932		1.4865	6.47292	1.4865	6.40135	1.4865	6.30367	1.4865	6.17191	1.4865	5.97445	1.4865	5.82177
												1.488	6.64232	1.18859		1.488	7.76904	1.07991		1.488	7.73095	1.488	1.33797		1.488	7.95687	1.488	7.71188	1.488	7.27155	1.488	6.64232	1.488	5.66422	1.488	4.79695		1.488	6.46597	1.488	6.423	1.488	6.29995	1.488	6.16576	1.488	5.97261	1.488	5.82633
												1.4895	6.63645	1.18687		1.4895	7.7733	1.07794		1.4895	7.73044	1.4895	1.33751		1.4895	7.95847	1.4895	7.71195	1.4895	7.26907	1.4895	6.63645	1.4895	5.66243	1.4895	4.79648		1.4895	6.47082	1.4895	6.41135	1.4895	6.30417	1.4895	6.17613	1.4895	5.96437	1.4895	5.81707
												1.491	6.63508	1.18847		1.491	7.76797	1.07961		1.491	7.73044	1.491	1.33782		1.491	7.95756	1.491	7.70967	1.491	7.26887	1.491	6.63508	1.491	5.66212	1.491	4.79532		1.491	6.46688	1.491	6.41391	1.491	6.30629	1.491	6.16517	1.491	5.98238	1.491	5.81661
												1.4925	6.63843	1.18993		1.4925	7.77357	1.07745		1.4925	7.73243	1.4925	1.33777		1.4925	7.95414	1.4925	7.71155	1.4925	7.26763	1.4925	6.63843	1.4925	5.66262	1.4925	4.78951		1.4925	6.4705	1.4925	6.41838	1.4925	6.30815	1.4925	6.16257	1.4925	5.97108	1.4925	5.81604
												1.494	6.63867	1.1912		1.494	7.77268	1.07825		1.494	7.73047	1.494	1.33774		1.494	7.95618	1.494	7.70731	1.494	7.26838	1.494	6.63867	1.494	5.65575	1.494	4.79136		1.494	6.4684	1.494	6.41761	1.494	6.30506	1.494	6.16629	1.494	5.97442	1.494	5.81477
												1.4955	6.63497	1.18981		1.4955	7.77326	1.07877		1.4955	7.73158	1.4955	1.33796		1.4955	7.95664	1.4955	7.71081	1.4955	7.26517	1.4955	6.63497	1.4955	5.65242	1.4955	4.78479		1.4955	6.47875	1.4955	6.41635	1.4955	6.3155	1.4955	6.17076	1.4955	5.96794	1.4955	5.81412
												1.497	6.63137	1.19174		1.497	7.77508	1.07814		1.497	7.7298	1.497	1.33765		1.497	7.95725	1.497	7.7115	1.497	7.26577	1.497	6.63137	1.497	5.65341	1.497	4.78498		1.497	6.46453	1.497	6.41958	1.497	6.29528	1.497	6.16351	1.497	5.96308	1.497	5.8206
												1.4985	6.62747	1.1906		1.4985	7.77412	1.07803		1.4985	7.72997	1.4985	1.33808		1.4985	7.95706	1.4985	7.71207	1.4985	7.26267	1.4985	6.62747	1.4985	5.6523	1.4985	4.79009		1.4985	6.46685	1.4985	6.41688	1.4985	6.30524	1.4985	6.16021	1.4985	5.95986	1.4985	5.81846
												1.5	6.62723	1.19245		1.5	7.76934	1.07827		1.5	7.73102	1.5	1.33807		1.5	7.9566	1.5	7.70556	1.5	7.26557	1.5	6.62723	1.5	5.64772	1.5	4.78396		1.5	6.46417	1.5	6.41968	1.5	6.30455	1.5	6.17542	1.5	5.97501	1.5	5.81936
												1.5015	6.63028	1.19177		1.5015	7.77168	1.07788		1.5015	7.73088	1.5015	1.33835		1.5015	7.95586	1.5015	7.70806	1.5015	7.26139	1.5015	6.63028	1.5015	5.64793	1.5015	4.78323		1.5015	6.46702	1.5015	6.41914	1.5015	6.30023	1.5015	6.17142	1.5015	5.96697	1.5015	5.82727
												1.503	6.62779	1.19349		1.503	7.76505	1.07841		1.503	7.73097	1.503	1.33808		1.503	7.95395	1.503	7.70991	1.503	7.2623	1.503	6.62779	1.503	5.64701	1.503	4.7811		1.503	6.45893	1.503	6.41721	1.503	6.30281	1.503	6.16883	1.503	5.96494	1.503	5.81609
												1.5045	6.62629	1.19252		1.5045	7.77272	1.07739		1.5045	7.72973	1.5045	1.33761		1.5045	7.95156	1.5045	7.7066	1.5045	7.26267	1.5045	6.62629	1.5045	5.64681	1.5045	4.77619		1.5045	6.4781	1.5045	6.41405	1.5045	6.30725	1.5045	6.16035	1.5045	5.96607	1.5045	5.81975
												1.506	6.62644	1.19355		1.506	7.76972	1.07835		1.506	7.72871	1.506	1.33811		1.506	7.95408	1.506	7.70588	1.506	7.26102	1.506	6.62644	1.506	5.64085	1.506	4.77968		1.506	6.4598	1.506	6.40765	1.506	6.29235	1.506	6.15719	1.506	5.9756	1.506	5.8235
												1.5075	6.62348	1.19457		1.5075	7.7648	1.07679		1.5075	7.73052	1.5075	1.3378		1.5075	7.95873	1.5075	7.71176	1.5075	7.25856	1.5075	6.62348	1.5075	5.64374	1.5075	4.77876		1.5075	6.47809	1.5075	6.40648	1.5075	6.3066	1.5075	6.15291	1.5075	5.97565	1.5075	5.81919
												1.509	6.6177	1.19419		1.509	7.7724	1.07795		1.509	7.72955	1.509	1.33859		1.509	7.95153	1.509	7.70959	1.509	7.25733	1.509	6.6177	1.509	5.63854	1.509	4.77675		1.509	6.47085	1.509	6.4217	1.509	6.31239	1.509	6.16507	1.509	5.9725	1.509	5.80821
												1.5105	6.62273	1.19641		1.5105	7.77351	1.07804		1.5105	7.73145	1.5105	1.3384		1.5105	7.95717	1.5105	7.70913	1.5105	7.25775	1.5105	6.62273	1.5105	5.63583	1.5105	4.77371		1.5105	6.46874	1.5105	6.42726	1.5105	6.30572	1.5105	6.16252	1.5105	5.97488	1.5105	5.81593
												1.512	6.61936	1.19535		1.512	7.7733	1.0774		1.512	7.73059	1.512	1.33813		1.512	7.95293	1.512	7.70967	1.512	7.25451	1.512	6.61936	1.512	5.6351	1.512	4.77147		1.512	6.47473	1.512	6.41296	1.512	6.30599	1.512	6.15911	1.512	5.96031	1.512	5.82009
												1.5135	6.6204	1.19568		1.5135	7.77286	1.07818		1.5135	7.73034	1.5135	1.33801		1.5135	7.95649	1.5135	7.70572	1.5135	7.26308	1.5135	6.6204	1.5135	5.63446	1.5135	4.7704		1.5135	6.46924	1.5135	6.42029	1.5135	6.29797	1.5135	6.15723	1.5135	5.96232	1.5135	5.81218
												1.515	6.61826	1.19716		1.515	7.77419	1.07758		1.515	7.72992	1.515	1.33866		1.515	7.95422	1.515	7.70483	1.515	7.25436	1.515	6.61826	1.515	5.632	1.515	4.76731		1.515	6.46078	1.515	6.42905	1.515	6.3024	1.515	6.17076	1.515	5.96921	1.515	5.81938
												1.5165	6.61873	1.19629		1.5165	7.77342	1.07819		1.5165	7.73017	1.5165	1.33789		1.5165	7.9568	1.5165	7.70784	1.5165	7.25457	1.5165	6.61873	1.5165	5.63093	1.5165	4.76687		1.5165	6.46718	1.5165	6.41395	1.5165	6.30788	1.5165	6.17803	1.5165	5.96464	1.5165	5.81285
												1.518	6.6158	1.19728		1.518	7.77157	1.07673		1.518	7.73061	1.518	1.33796		1.518	7.95477	1.518	7.70271	1.518	7.25057	1.518	6.6158	1.518	5.62794	1.518	4.77109		1.518	6.46959	1.518	6.41364	1.518	6.31152	1.518	6.15124	1.518	5.95607	1.518	5.81159
												1.5195	6.61233	1.19797		1.5195	7.77176	1.07735		1.5195	7.73113	1.5195	1.33836		1.5195	7.95602	1.5195	7.70594	1.5195	7.25093	1.5195	6.61233	1.5195	5.62526	1.5195	4.76435		1.5195	6.46737	1.5195	6.41076	1.5195	6.29654	1.5195	6.16659	1.5195	5.97806	1.5195	5.81712
												1.521	6.60834	1.19817		1.521	7.774	1.07889		1.521	7.73123	1.521	1.33858		1.521	7.95357	1.521	7.70453	1.521	7.25473	1.521	6.60834	1.521	5.61856	1.521	4.76693		1.521	6.47563	1.521	6.41356	1.521	6.3076	1.521	6.17278	1.521	5.9698	1.521	5.81847
												1.5225	6.60979	1.1975		1.5225	7.76938	1.07513		1.5225	7.73138	1.5225	1.33815		1.5225	7.95779	1.5225	7.70309	1.5225	7.25493	1.5225	6.60979	1.5225	5.62499	1.5225	4.76258		1.5225	6.46343	1.5225	6.40754	1.5225	6.29452	1.5225	6.15725	1.5225	5.96697	1.5225	5.81294
												1.524	6.60881	1.1977		1.524	7.77293	1.07682		1.524	7.73046	1.524	1.33873		1.524	7.95088	1.524	7.7068	1.524	7.25041	1.524	6.60881	1.524	5.62479	1.524	4.7583		1.524	6.47349	1.524	6.42815	1.524	6.29604	1.524	6.16408	1.524	5.95899	1.524	5.81588
												1.5255	6.60827	1.19872		1.5255	7.76842	1.07597		1.5255	7.73005	1.5255	1.33828		1.5255	7.95486	1.5255	7.70681	1.5255	7.25238	1.5255	6.60827	1.5255	5.61932	1.5255	4.76056		1.5255	6.4687	1.5255	6.41376	1.5255	6.30556	1.5255	6.16597	1.5255	5.96374	1.5255	5.82294
												1.527	6.60662	1.20037		1.527	7.77449	1.07749		1.527	7.72956	1.527	1.33831		1.527	7.95348	1.527	7.70293	1.527	7.24853	1.527	6.60662	1.527	5.62086	1.527	4.7606		1.527	6.48329	1.527	6.42281	1.527	6.30442	1.527	6.1542	1.527	5.95763	1.527	5.81184
												1.5285	6.60182	1.19978		1.5285	7.77105	1.07589		1.5285	7.72989	1.5285	1.33863		1.5285	7.95926	1.5285	7.70162	1.5285	7.24414	1.5285	6.60182	1.5285	5.61764	1.5285	4.75494		1.5285	6.4726	1.5285	6.41511	1.5285	6.28999	1.5285	6.14992	1.5285	5.96792	1.5285	5.80408
												1.53	6.6059	1.19809		1.53	7.77124	1.07793		1.53	7.72965	1.53	1.33865		1.53	7.95201	1.53	7.70157	1.53	7.24555	1.53	6.6059	1.53	5.61198	1.53	4.75411		1.53	6.46257	1.53	6.41559	1.53	6.30718	1.53	6.15385	1.53	5.94283	1.53	5.8179
												1.5315	6.60274	1.20009		1.5315	7.7726	1.07795		1.5315	7.73098	1.5315	1.33879		1.5315	7.95274	1.5315	7.70091	1.5315	7.24447	1.5315	6.60274	1.5315	5.61264	1.5315	4.75325		1.5315	6.46397	1.5315	6.40975	1.5315	6.30438	1.5315	6.1648	1.5315	5.95628	1.5315	5.81443
												1.533	6.60323	1.2007		1.533	7.76796	1.07823		1.533	7.73005	1.533	1.33859		1.533	7.95118	1.533	7.70129	1.533	7.24554	1.533	6.60323	1.533	5.60897	1.533	4.75187		1.533	6.46139	1.533	6.41691	1.533	6.31165	1.533	6.15276	1.533	5.96045	1.533	5.81297
												1.5345	6.59982	1.2013		1.5345	7.77257	1.07761		1.5345	7.72978	1.5345	1.33862		1.5345	7.95238	1.5345	7.70593	1.5345	7.24132	1.5345	6.59982	1.5345	5.60718	1.5345	4.74806		1.5345	6.47405	1.5345	6.4102	1.5345	6.30663	1.5345	6.1644	1.5345	5.95505	1.5345	5.81501
												1.536	6.60292	1.2027		1.536	7.76929	1.07737		1.536	7.73036	1.536	1.33866		1.536	7.95014	1.536	7.69956	1.536	7.24288	1.536	6.60292	1.536	5.60855	1.536	4.75177		1.536	6.48362	1.536	6.4238	1.536	6.30392	1.536	6.16325	1.536	5.97459	1.536	5.81189
												1.5375	6.5976	1.20247		1.5375	7.77313	1.07944		1.5375	7.72997	1.5375	1.33886		1.5375	7.95649	1.5375	7.7026	1.5375	7.24029	1.5375	6.5976	1.5375	5.60393	1.5375	4.74796		1.5375	6.4657	1.5375	6.41564	1.5375	6.29573	1.5375	6.16716	1.5375	5.9661	1.5375	5.79785
												1.539	6.59551	1.20432		1.539	7.77319	1.07794		1.539	7.73072	1.539	1.339		1.539	7.95283	1.539	7.70298	1.539	7.23702	1.539	6.59551	1.539	5.60253	1.539	4.74819		1.539	6.46293	1.539	6.41879	1.539	6.29056	1.539	6.17442	1.539	5.95003	1.539	5.8166
												1.5405	6.59357	1.2048		1.5405	7.77219	1.07774		1.5405	7.72849	1.5405	1.3388		1.5405	7.95092	1.5405	7.69609	1.5405	7.24018	1.5405	6.59357	1.5405	5.59955	1.5405	4.74603		1.5405	6.48094	1.5405	6.40768	1.5405	6.31218	1.5405	6.15346	1.5405	5.94901	1.5405	5.81268
												1.542	6.59589	1.20448		1.542	7.77194	1.07759		1.542	7.73018	1.542	1.33887		1.542	7.95053	1.542	7.69704	1.542	7.24005	1.542	6.59589	1.542	5.60114	1.542	4.74379		1.542	6.46458	1.542	6.41135	1.542	6.28944	1.542	6.14777	1.542	5.96232	1.542	5.79959
												1.5435	6.59408	1.2037		1.5435	7.76813	1.07718		1.5435	7.73015	1.5435	1.33874		1.5435	7.94998	1.5435	7.70005	1.5435	7.23758	1.5435	6.59408	1.5435	5.60193	1.5435	4.74264		1.5435	6.47332	1.5435	6.41715	1.5435	6.29678	1.5435	6.15455	1.5435	5.96845	1.5435	5.8066
												1.545	6.59022	1.20413		1.545	7.77037	1.07729		1.545	7.7302	1.545	1.33921		1.545	7.94882	1.545	7.69906	1.545	7.23544	1.545	6.59022	1.545	5.59639	1.545	4.74264		1.545	6.46643	1.545	6.41449	1.545	6.30445	1.545	6.15062	1.545	5.95084	1.545	5.80451
												1.5465	6.58892	1.20641		1.5465	7.77346	1.07679		1.5465	7.72884	1.5465	1.33893		1.5465	7.94808	1.5465	7.70009	1.5465	7.2363	1.5465	6.58892	1.5465	5.59579	1.5465	4.74049		1.5465	6.4789	1.5465	6.4131	1.5465	6.28789	1.5465	6.15361	1.5465	5.96592	1.5465	5.8053
												1.548	6.58795	1.20523		1.548	7.77345	1.07706		1.548	7.73039	1.548	1.33969		1.548	7.9455	1.548	7.69862	1.548	7.23262	1.548	6.58795	1.548	5.59415	1.548	4.73555		1.548	6.46836	1.548	6.40213	1.548	6.29224	1.548	6.16449	1.548	5.95435	1.548	5.80287
												1.5495	6.58691	1.2077		1.5495	7.77162	1.0763		1.5495	7.7288	1.5495	1.33936		1.5495	7.94639	1.5495	7.702	1.5495	7.23134	1.5495	6.58691	1.5495	5.59398	1.5495	4.73779		1.5495	6.47869	1.5495	6.41103	1.5495	6.29433	1.5495	6.16102	1.5495	5.95587	1.5495	5.80826
												1.551	6.58571	1.20579		1.551	7.77376	1.07598		1.551	7.73072	1.551	1.33923		1.551	7.94699	1.551	7.69583	1.551	7.23017	1.551	6.58571	1.551	5.58764	1.551	4.73491		1.551	6.46057	1.551	6.41854	1.551	6.30203	1.551	6.15609	1.551	5.95746	1.551	5.8125
												1.5525	6.58143	1.20677		1.5525	7.77091	1.07676		1.5525	7.7294	1.5525	1.33887		1.5525	7.94639	1.5525	7.69187	1.5525	7.2343	1.5525	6.58143	1.5525	5.57998	1.5525	4.73266		1.5525	6.47521	1.5525	6.40699	1.5525	6.28702	1.5525	6.15142	1.5525	5.9588	1.5525	5.801
												1.554	6.58207	1.20783		1.554	7.77203	1.0779		1.554	7.73017	1.554	1.33938		1.554	7.94702	1.554	7.69176	1.554	7.2302	1.554	6.58207	1.554	5.58752	1.554	4.73469		1.554	6.47214	1.554	6.4126	1.554	6.31981	1.554	6.16275	1.554	5.95569	1.554	5.80429
												1.5555	6.57803	1.20924		1.5555	7.77144	1.07456		1.5555	7.72957	1.5555	1.33909		1.5555	7.94539	1.5555	7.6997	1.5555	7.22938	1.5555	6.57803	1.5555	5.58284	1.5555	4.73143		1.5555	6.47445	1.5555	6.41744	1.5555	6.29621	1.5555	6.15673	1.5555	5.96228	1.5555	5.80669
												1.557	6.58135	1.20774		1.557	7.77123	1.07731		1.557	7.73043	1.557	1.33941		1.557	7.94788	1.557	7.69161	1.557	7.22869	1.557	6.58135	1.557	5.5834	1.557	4.73035		1.557	6.48178	1.557	6.41102	1.557	6.28683	1.557	6.15195	1.557	5.97603	1.557	5.81614
												1.5585	6.57519	1.20876		1.5585	7.76983	1.07683		1.5585	7.72961	1.5585	1.33949		1.5585	7.94105	1.5585	7.69463	1.5585	7.2307	1.5585	6.57519	1.5585	5.58168	1.5585	4.72905		1.5585	6.48295	1.5585	6.42046	1.5585	6.31384	1.5585	6.15985	1.5585	5.956	1.5585	5.8014
												1.56	6.57797	1.21021		1.56	7.77083	1.07548		1.56	7.7302	1.56	1.33936		1.56	7.94043	1.56	7.70039	1.56	7.22383	1.56	6.57797	1.56	5.57675	1.56	4.73109		1.56	6.46064	1.56	6.40821	1.56	6.29136	1.56	6.16031	1.56	5.95601	1.56	5.80313
												1.5615	6.57673	1.20932		1.5615	7.76986	1.07778		1.5615	7.72893	1.5615	1.3392		1.5615	7.94266	1.5615	7.69199	1.5615	7.22779	1.5615	6.57673	1.5615	5.57598	1.5615	4.72806		1.5615	6.47244	1.5615	6.4086	1.5615	6.29183	1.5615	6.15724	1.5615	5.96311	1.5615	5.80374
												1.563	6.57666	1.21015		1.563	7.77073	1.07592		1.563	7.72897	1.563	1.33969		1.563	7.94352	1.563	7.69077	1.563	7.22818	1.563	6.57666	1.563	5.57722	1.563	4.72626		1.563	6.47499	1.563	6.40708	1.563	6.28733	1.563	6.14848	1.563	5.95705	1.563	5.81072
												1.5645	6.57393	1.21123		1.5645	7.77171	1.07681		1.5645	7.72868	1.5645	1.33959		1.5645	7.94941	1.5645	7.69184	1.5645	7.22644	1.5645	6.57393	1.5645	5.57681	1.5645	4.72339		1.5645	6.46197	1.5645	6.40687	1.5645	6.29525	1.5645	6.15857	1.5645	5.95158	1.5645	5.80445
												1.566	6.56895	1.21131		1.566	7.77099	1.07605		1.566	7.72906	1.566	1.33913		1.566	7.94658	1.566	7.69315	1.566	7.22338	1.566	6.56895	1.566	5.57394	1.566	4.72		1.566	6.48201	1.566	6.40724	1.566	6.297	1.566	6.15807	1.566	5.95377	1.566	5.81117
												1.5675	6.5674	1.2113		1.5675	7.76898	1.07669		1.5675	7.72862	1.5675	1.33971		1.5675	7.94297	1.5675	7.69083	1.5675	7.22073	1.5675	6.5674	1.5675	5.57163	1.5675	4.71718		1.5675	6.45489	1.5675	6.40391	1.5675	6.29775	1.5675	6.14015	1.5675	5.95411	1.5675	5.80732
												1.569	6.56489	1.21097		1.569	7.77156	1.07644		1.569	7.72783	1.569	1.33883		1.569	7.94615	1.569	7.69024	1.569	7.22208	1.569	6.56489	1.569	5.5716	1.569	4.71725		1.569	6.46247	1.569	6.40928	1.569	6.29588	1.569	6.14097	1.569	5.95	1.569	5.81287
												1.5705	6.56032	1.2121		1.5705	7.76825	1.07711		1.5705	7.73057	1.5705	1.33994		1.5705	7.94454	1.5705	7.69119	1.5705	7.22552	1.5705	6.56032	1.5705	5.56719	1.5705	4.71406		1.5705	6.48048	1.5705	6.41004	1.5705	6.3099	1.5705	6.15432	1.5705	5.96137	1.5705	5.80208
												1.572	6.56914	1.21152		1.572	7.7695	1.07682		1.572	7.72964	1.572	1.3398		1.572	7.93759	1.572	7.69022	1.572	7.22072	1.572	6.56914	1.572	5.56697	1.572	4.71331		1.572	6.4624	1.572	6.40617	1.572	6.29162	1.572	6.13941	1.572	5.95829	1.572	5.81119
												1.5735	6.56732	1.21236		1.5735	7.76951	1.07657		1.5735	7.72906	1.5735	1.33992		1.5735	7.94318	1.5735	7.69088	1.5735	7.21624	1.5735	6.56732	1.5735	5.56418	1.5735	4.7093		1.5735	6.46646	1.5735	6.42079	1.5735	6.30304	1.5735	6.14567	1.5735	5.94575	1.5735	5.80265
												1.575	6.5607	1.21275		1.575	7.772	1.07733		1.575	7.72837	1.575	1.33956		1.575	7.94342	1.575	7.68636	1.575	7.22102	1.575	6.5607	1.575	5.56274	1.575	4.71346		1.575	6.45615	1.575	6.41013	1.575	6.29189	1.575	6.14583	1.575	5.95072	1.575	5.807
												1.5765	6.56025	1.21396		1.5765	7.77501	1.07721		1.5765	7.7278	1.5765	1.33982		1.5765	7.94172	1.5765	7.68953	1.5765	7.22065	1.5765	6.56025	1.5765	5.56069	1.5765	4.71186		1.5765	6.46564	1.5765	6.41693	1.5765	6.29069	1.5765	6.14638	1.5765	5.94687	1.5765	5.80737
												1.578	6.56077	1.21582		1.578	7.76918	1.07641		1.578	7.72948	1.578	1.33937		1.578	7.94844	1.578	7.68964	1.578	7.21091	1.578	6.56077	1.578	5.56026	1.578	4.70997		1.578	6.46982	1.578	6.41672	1.578	6.29408	1.578	6.15096	1.578	5.95356	1.578	5.8118
												1.5795	6.55542	1.21505		1.5795	7.76904	1.07599		1.5795	7.72952	1.5795	1.34023		1.5795	7.9426	1.5795	7.688	1.5795	7.21786	1.5795	6.55542	1.5795	5.55767	1.5795	4.70549		1.5795	6.4794	1.5795	6.40325	1.5795	6.30079	1.5795	6.15072	1.5795	5.94646	1.5795	5.80724
												1.581	6.55726	1.21532		1.581	7.77508	1.07691		1.581	7.73062	1.581	1.33945		1.581	7.93966	1.581	7.68996	1.581	7.21416	1.581	6.55726	1.581	5.55406	1.581	4.70663		1.581	6.47776	1.581	6.40472	1.581	6.29773	1.581	6.15649	1.581	5.94602	1.581	5.80046
												1.5825	6.55975	1.21732		1.5825	7.76886	1.07605		1.5825	7.72813	1.5825	1.33969		1.5825	7.93907	1.5825	7.68624	1.5825	7.21338	1.5825	6.55975	1.5825	5.5534	1.5825	4.70658		1.5825	6.47314	1.5825	6.41898	1.5825	6.28261	1.5825	6.15295	1.5825	5.94203	1.5825	5.80382
												1.584	6.55504	1.21617		1.584	7.7667	1.07592		1.584	7.72821	1.584	1.33947		1.584	7.94511	1.584	7.68641	1.584	7.22033	1.584	6.55504	1.584	5.55188	1.584	4.70285		1.584	6.46182	1.584	6.40871	1.584	6.29123	1.584	6.14962	1.584	5.94938	1.584	5.80077
												1.5855	6.55506	1.21526		1.5855	7.77302	1.07669		1.5855	7.7291	1.5855	1.33996		1.5855	7.94235	1.5855	7.67922	1.5855	7.21305	1.5855	6.55506	1.5855	5.55098	1.5855	4.70104		1.5855	6.47446	1.5855	6.40473	1.5855	6.28656	1.5855	6.14645	1.5855	5.95112	1.5855	5.81015
												1.587	6.55127	1.2168		1.587	7.77503	1.07732		1.587	7.72738	1.587	1.33961		1.587	7.93834	1.587	7.68315	1.587	7.2144	1.587	6.55127	1.587	5.54715	1.587	4.70105		1.587	6.47829	1.587	6.41239	1.587	6.30309	1.587	6.14517	1.587	5.94114	1.587	5.81061
												1.5885	6.55113	1.21868		1.5885	7.77575	1.07596		1.5885	7.72929	1.5885	1.34018		1.5885	7.94361	1.5885	7.68827	1.5885	7.20884	1.5885	6.55113	1.5885	5.54501	1.5885	4.7002		1.5885	6.46183	1.5885	6.39912	1.5885	6.28841	1.5885	6.13968	1.5885	5.95681	1.5885	5.80706
												1.59	6.55172	1.21808		1.59	7.76927	1.07547		1.59	7.72982	1.59	1.33947		1.59	7.94127	1.59	7.687	1.59	7.21473	1.59	6.55172	1.59	5.54653	1.59	4.69739		1.59	6.47694	1.59	6.42334	1.59	6.28426	1.59	6.14355	1.59	5.95253	1.59	5.80532
												1.5915	6.54612	1.21735		1.5915	7.76636	1.07735		1.5915	7.72888	1.5915	1.3397		1.5915	7.93668	1.5915	7.68037	1.5915	7.20935	1.5915	6.54612	1.5915	5.54428	1.5915	4.69731		1.5915	6.47323	1.5915	6.41234	1.5915	6.28695	1.5915	6.14797	1.5915	5.95758	1.5915	5.79661
												1.593	6.54493	1.21899		1.593	7.77234	1.07584		1.593	7.72843	1.593	1.33957		1.593	7.93896	1.593	7.68038	1.593	7.21055	1.593	6.54493	1.593	5.53978	1.593	4.69042		1.593	6.47279	1.593	6.41106	1.593	6.30666	1.593	6.14688	1.593	5.95306	1.593	5.80211
												1.5945	6.54726	1.21929		1.5945	7.76819	1.07601		1.5945	7.72721	1.5945	1.33985		1.5945	7.93869	1.5945	7.67846	1.5945	7.21065	1.5945	6.54726	1.5945	5.53648	1.5945	4.68863		1.5945	6.47954	1.5945	6.41936	1.5945	6.29795	1.5945	6.15147	1.5945	5.95959	1.5945	5.80494
												1.596	6.54288	1.22009		1.596	7.77091	1.07721		1.596	7.72891	1.596	1.33998		1.596	7.93991	1.596	7.68215	1.596	7.20904	1.596	6.54288	1.596	5.53773	1.596	4.688		1.596	6.47057	1.596	6.42501	1.596	6.29373	1.596	6.13663	1.596	5.95298	1.596	5.80869
												1.5975	6.54508	1.22015		1.5975	7.77009	1.07532		1.5975	7.7294	1.5975	1.33946		1.5975	7.9428	1.5975	7.68192	1.5975	7.2018	1.5975	6.54508	1.5975	5.53388	1.5975	4.68718		1.5975	6.46002	1.5975	6.40084	1.5975	6.30099	1.5975	6.14037	1.5975	5.95096	1.5975	5.80458
												1.599	6.54347	1.22176		1.599	7.77787	1.07489		1.599	7.72925	1.599	1.33993		1.599	7.93598	1.599	7.68636	1.599	7.19774	1.599	6.54347	1.599	5.53208	1.599	4.68568		1.599	6.46668	1.599	6.39554	1.599	6.27821	1.599	6.14372	1.599	5.9577	1.599	5.81096
												1.6005	6.54367	1.22157		1.6005	7.77061	1.07535		1.6005	7.72982	1.6005	1.3399		1.6005	7.93599	1.6005	7.67861	1.6005	7.20994	1.6005	6.54367	1.6005	5.53839	1.6005	4.68687		1.6005	6.46304	1.6005	6.41817	1.6005	6.29063	1.6005	6.14567	1.6005	5.9451	1.6005	5.80601
												1.602	6.53867	1.2218		1.602	7.77053	1.0751		1.602	7.729	1.602	1.34057		1.602	7.9401	1.602	7.67553	1.602	7.20263	1.602	6.53867	1.602	5.53157	1.602	4.6812		1.602	6.48263	1.602	6.40077	1.602	6.2887	1.602	6.1526	1.602	5.942	1.602	5.79001
												1.6035	6.54536	1.22068		1.6035	7.76988	1.07592		1.6035	7.72693	1.6035	1.33984		1.6035	7.93982	1.6035	7.68389	1.6035	7.20214	1.6035	6.54536	1.6035	5.5318	1.6035	4.67678		1.6035	6.46787	1.6035	6.40037	1.6035	6.2947	1.6035	6.15028	1.6035	5.94603	1.6035	5.80175
												1.605	6.53772	1.22263		1.605	7.77213	1.07609		1.605	7.72741	1.605	1.3395		1.605	7.94017	1.605	7.68191	1.605	7.21033	1.605	6.53772	1.605	5.5305	1.605	4.67186		1.605	6.46582	1.605	6.40542	1.605	6.28574	1.605	6.15145	1.605	5.93974	1.605	5.81229
												1.6065	6.5346	1.2229		1.6065	7.7702	1.07471		1.6065	7.72764	1.6065	1.34026		1.6065	7.94071	1.6065	7.68287	1.6065	7.20122	1.6065	6.5346	1.6065	5.52902	1.6065	4.67926		1.6065	6.46146	1.6065	6.41014	1.6065	6.29219	1.6065	6.14049	1.6065	5.94259	1.6065	5.80928
												1.608	6.53433	1.22539		1.608	7.76906	1.07644		1.608	7.72907	1.608	1.34016		1.608	7.9412	1.608	7.67979	1.608	7.19673	1.608	6.53433	1.608	5.52769	1.608	4.68085		1.608	6.46391	1.608	6.39961	1.608	6.29628	1.608	6.14776	1.608	5.94138	1.608	5.81254
												1.6095	6.53159	1.22323		1.6095	7.7701	1.07549		1.6095	7.72928	1.6095	1.34055		1.6095	7.93993	1.6095	7.67923	1.6095	7.20352	1.6095	6.53159	1.6095	5.5242	1.6095	4.679		1.6095	6.46468	1.6095	6.41046	1.6095	6.28955	1.6095	6.14249	1.6095	5.95199	1.6095	5.80562
												1.611	6.53325	1.2247		1.611	7.77235	1.07697		1.611	7.72908	1.611	1.34016		1.611	7.92962	1.611	7.67886	1.611	7.20167	1.611	6.53325	1.611	5.52395	1.611	4.67497		1.611	6.45027	1.611	6.4011	1.611	6.29034	1.611	6.14766	1.611	5.95283	1.611	5.80569
												1.6125	6.52972	1.2247		1.6125	7.76723	1.07601		1.6125	7.72838	1.6125	1.34072		1.6125	7.93121	1.6125	7.67594	1.6125	7.19813	1.6125	6.52972	1.6125	5.52314	1.6125	4.67106		1.6125	6.46551	1.6125	6.42956	1.6125	6.28983	1.6125	6.14328	1.6125	5.95382	1.6125	5.79422
												1.614	6.53319	1.22752		1.614	7.77527	1.07641		1.614	7.72895	1.614	1.34005		1.614	7.93721	1.614	7.67755	1.614	7.20266	1.614	6.53319	1.614	5.51664	1.614	4.67083		1.614	6.47308	1.614	6.42068	1.614	6.28394	1.614	6.14421	1.614	5.94081	1.614	5.80661
												1.6155	6.52822	1.22487		1.6155	7.77309	1.07499		1.6155	7.72897	1.6155	1.33986		1.6155	7.93867	1.6155	7.67951	1.6155	7.19778	1.6155	6.52822	1.6155	5.51827	1.6155	4.66957		1.6155	6.46881	1.6155	6.42038	1.6155	6.28818	1.6155	6.14292	1.6155	5.93765	1.6155	5.8102
												1.617	6.52576	1.22592		1.617	7.77019	1.07591		1.617	7.72848	1.617	1.33986		1.617	7.94107	1.617	7.67923	1.617	7.1973	1.617	6.52576	1.617	5.51611	1.617	4.66945		1.617	6.471	1.617	6.40418	1.617	6.29501	1.617	6.14089	1.617	5.94463	1.617	5.80684
												1.6185	6.51711	1.22603		1.6185	7.77038	1.07508		1.6185	7.72903	1.6185	1.34076		1.6185	7.93618	1.6185	7.67769	1.6185	7.19372	1.6185	6.51711	1.6185	5.51127	1.6185	4.67247		1.6185	6.4647	1.6185	6.4042	1.6185	6.28171	1.6185	6.1348	1.6185	5.94564	1.6185	5.79372
												1.62	6.52428	1.22526		1.62	7.77368	1.07521		1.62	7.72919	1.62	1.34007		1.62	7.93597	1.62	7.68123	1.62	7.19759	1.62	6.52428	1.62	5.51431	1.62	4.66896		1.62	6.46798	1.62	6.40688	1.62	6.29401	1.62	6.14268	1.62	5.95769	1.62	5.80552
												1.6215	6.52533	1.22859		1.6215	7.76965	1.07444		1.6215	7.72746	1.6215	1.34032		1.6215	7.93093	1.6215	7.68315	1.6215	7.19634	1.6215	6.52533	1.6215	5.51102	1.6215	4.66737		1.6215	6.47337	1.6215	6.40003	1.6215	6.28687	1.6215	6.14441	1.6215	5.95116	1.6215	5.80553
												1.623	6.52196	1.22842		1.623	7.77306	1.07669		1.623	7.72943	1.623	1.34033		1.623	7.93783	1.623	7.68079	1.623	7.19648	1.623	6.52196	1.623	5.50988	1.623	4.66384		1.623	6.45521	1.623	6.40383	1.623	6.29122	1.623	6.14421	1.623	5.94743	1.623	5.80422
												1.6245	6.52204	1.2287		1.6245	7.7723	1.07579		1.6245	7.72826	1.6245	1.34049		1.6245	7.94018	1.6245	7.67797	1.6245	7.197	1.6245	6.52204	1.6245	5.5062	1.6245	4.66031		1.6245	6.46703	1.6245	6.40499	1.6245	6.27948	1.6245	6.1361	1.6245	5.94999	1.6245	5.79761
												1.626	6.51915	1.2283		1.626	7.76962	1.07458		1.626	7.72797	1.626	1.34059		1.626	7.93783	1.626	7.67933	1.626	7.19341	1.626	6.51915	1.626	5.50769	1.626	4.66269		1.626	6.46325	1.626	6.42278	1.626	6.28708	1.626	6.1278	1.626	5.94899	1.626	5.79506
												1.6275	6.51745	1.22873		1.6275	7.77226	1.07354		1.6275	7.72854	1.6275	1.34021		1.6275	7.93447	1.6275	7.67956	1.6275	7.19492	1.6275	6.51745	1.6275	5.50327	1.6275	4.66273		1.6275	6.4624	1.6275	6.41076	1.6275	6.28758	1.6275	6.13713	1.6275	5.94153	1.6275	5.79306
												1.629	6.51601	1.2299		1.629	7.77021	1.07446		1.629	7.72761	1.629	1.34069		1.629	7.93656	1.629	7.67819	1.629	7.19239	1.629	6.51601	1.629	5.50266	1.629	4.65797		1.629	6.46943	1.629	6.40586	1.629	6.27657	1.629	6.12985	1.629	5.92824	1.629	5.80206
												1.6305	6.51299	1.22998		1.6305	7.77055	1.07598		1.6305	7.72877	1.6305	1.34075		1.6305	7.93057	1.6305	7.67353	1.6305	7.18922	1.6305	6.51299	1.6305	5.50026	1.6305	4.65724		1.6305	6.47015	1.6305	6.4189	1.6305	6.27972	1.6305	6.13619	1.6305	5.94422	1.6305	5.80448
												1.632	6.51453	1.22829		1.632	7.76954	1.07492		1.632	7.72881	1.632	1.34063		1.632	7.93128	1.632	7.67649	1.632	7.19193	1.632	6.51453	1.632	5.49865	1.632	4.65773		1.632	6.47321	1.632	6.3897	1.632	6.28208	1.632	6.13976	1.632	5.93839	1.632	5.80818
												1.6335	6.51413	1.23082		1.6335	7.77119	1.07392		1.6335	7.72847	1.6335	1.34065		1.6335	7.93471	1.6335	7.67693	1.6335	7.18686	1.6335	6.51413	1.6335	5.49946	1.6335	4.65467		1.6335	6.47894	1.6335	6.41806	1.6335	6.28201	1.6335	6.1349	1.6335	5.93141	1.6335	5.80377
												1.635	6.51467	1.23043		1.635	7.76877	1.07525		1.635	7.7276	1.635	1.34057		1.635	7.93164	1.635	7.67372	1.635	7.19228	1.635	6.51467	1.635	5.49285	1.635	4.65287		1.635	6.4602	1.635	6.40267	1.635	6.29176	1.635	6.1431	1.635	5.95245	1.635	5.79856
												1.6365	6.51099	1.23175		1.6365	7.77241	1.07523		1.6365	7.72743	1.6365	1.3402		1.6365	7.93455	1.6365	7.6748	1.6365	7.19006	1.6365	6.51099	1.6365	5.49664	1.6365	4.65189		1.6365	6.45231	1.6365	6.40049	1.6365	6.301	1.6365	6.13126	1.6365	5.93915	1.6365	5.79777
												1.638	6.50689	1.23213		1.638	7.76922	1.07548		1.638	7.72804	1.638	1.34015		1.638	7.93151	1.638	7.67348	1.638	7.18786	1.638	6.50689	1.638	5.48974	1.638	4.64988		1.638	6.46897	1.638	6.40037	1.638	6.28837	1.638	6.13761	1.638	5.92834	1.638	5.79833
												1.6395	6.51239	1.2321		1.6395	7.76875	1.07455		1.6395	7.72924	1.6395	1.34098		1.6395	7.93476	1.6395	7.67338	1.6395	7.18598	1.6395	6.51239	1.6395	5.48628	1.6395	4.65074		1.6395	6.46273	1.6395	6.4225	1.6395	6.28639	1.6395	6.12824	1.6395	5.92777	1.6395	5.79703
												1.641	6.51113	1.23121		1.641	7.76947	1.0742		1.641	7.72791	1.641	1.34075		1.641	7.93252	1.641	7.67692	1.641	7.18687	1.641	6.51113	1.641	5.48886	1.641	4.64859		1.641	6.45985	1.641	6.41416	1.641	6.28969	1.641	6.15591	1.641	5.94121	1.641	5.79947
												1.6425	6.50691	1.23315		1.6425	7.77333	1.07363		1.6425	7.7283	1.6425	1.3407		1.6425	7.93306	1.6425	7.67672	1.6425	7.18515	1.6425	6.50691	1.6425	5.48845	1.6425	4.64762		1.6425	6.45843	1.6425	6.40893	1.6425	6.28159	1.6425	6.14624	1.6425	5.93705	1.6425	5.79469
												1.644	6.50355	1.23222		1.644	7.77173	1.07405		1.644	7.72853	1.644	1.34085		1.644	7.93429	1.644	7.67721	1.644	7.18515	1.644	6.50355	1.644	5.4856	1.644	4.6477		1.644	6.45323	1.644	6.39252	1.644	6.28282	1.644	6.14258	1.644	5.93297	1.644	5.79124
												1.6455	6.50273	1.23393		1.6455	7.77705	1.07475		1.6455	7.72787	1.6455	1.33984		1.6455	7.929	1.6455	7.67165	1.6455	7.1819	1.6455	6.50273	1.6455	5.48547	1.6455	4.64355		1.6455	6.46676	1.6455	6.40433	1.6455	6.28716	1.6455	6.12808	1.6455	5.94798	1.6455	5.79053
												1.647	6.5022	1.23246		1.647	7.76992	1.07574		1.647	7.72791	1.647	1.34062		1.647	7.93178	1.647	7.67717	1.647	7.18244	1.647	6.5022	1.647	5.48194	1.647	4.64298		1.647	6.46033	1.647	6.39872	1.647	6.2814	1.647	6.14488	1.647	5.9373	1.647	5.79286
												1.6485	6.50163	1.23435		1.6485	7.77261	1.07389		1.6485	7.72745	1.6485	1.34092		1.6485	7.93384	1.6485	7.6775	1.6485	7.1822	1.6485	6.50163	1.6485	5.48024	1.6485	4.64183		1.6485	6.45789	1.6485	6.39938	1.6485	6.28632	1.6485	6.13326	1.6485	5.93887	1.6485	5.79113
												1.65	6.49999	1.23318		1.65	7.76989	1.07346		1.65	7.72883	1.65	1.34114		1.65	7.92829	1.65	7.67377	1.65	7.18308	1.65	6.49999	1.65	5.47759	1.65	4.64258		1.65	6.4774	1.65	6.41593	1.65	6.28084	1.65	6.14671	1.65	5.92497	1.65	5.78969
												1.6515	6.50058	1.23426		1.6515	7.76933	1.07549		1.6515	7.72885	1.6515	1.34124		1.6515	7.93099	1.6515	7.6725	1.6515	7.17875	1.6515	6.50058	1.6515	5.47826	1.6515	4.64085		1.6515	6.47322	1.6515	6.40971	1.6515	6.28511	1.6515	6.13339	1.6515	5.94102	1.6515	5.79157
												1.653	6.50041	1.23367		1.653	7.77206	1.07428		1.653	7.72879	1.653	1.34089		1.653	7.92978	1.653	7.66847	1.653	7.17772	1.653	6.50041	1.653	5.47298	1.653	4.63866		1.653	6.46853	1.653	6.41123	1.653	6.29136	1.653	6.13821	1.653	5.9448	1.653	5.79471
												1.6545	6.49758	1.23844		1.6545	7.77087	1.07419		1.6545	7.7274	1.6545	1.34106		1.6545	7.92951	1.6545	7.67287	1.6545	7.17787	1.6545	6.49758	1.6545	5.47861	1.6545	4.63559		1.6545	6.46636	1.6545	6.39274	1.6545	6.27705	1.6545	6.13206	1.6545	5.9272	1.6545	5.80209
												1.656	6.49118	1.23497		1.656	7.76904	1.07422		1.656	7.72902	1.656	1.34064		1.656	7.93186	1.656	7.67163	1.656	7.17669	1.656	6.49118	1.656	5.47445	1.656	4.63379		1.656	6.46343	1.656	6.40839	1.656	6.29552	1.656	6.13553	1.656	5.93941	1.656	5.79036
												1.6575	6.49342	1.23721		1.6575	7.76986	1.07548		1.6575	7.72766	1.6575	1.34164		1.6575	7.92784	1.6575	7.66935	1.6575	7.17074	1.6575	6.49342	1.6575	5.47251	1.6575	4.63703		1.6575	6.47608	1.6575	6.40554	1.6575	6.27763	1.6575	6.13314	1.6575	5.93597	1.6575	5.79526
												1.659	6.49157	1.23814		1.659	7.77237	1.07457		1.659	7.72821	1.659	1.34061		1.659	7.93126	1.659	7.67444	1.659	7.17838	1.659	6.49157	1.659	5.47254	1.659	4.63435		1.659	6.46935	1.659	6.40241	1.659	6.27984	1.659	6.134	1.659	5.93454	1.659	5.79304
												1.6605	6.49233	1.23839		1.6605	7.77008	1.07385		1.6605	7.72784	1.6605	1.34112		1.6605	7.92716	1.6605	7.67063	1.6605	7.17383	1.6605	6.49233	1.6605	5.47133	1.6605	4.6328		1.6605	6.46571	1.6605	6.39653	1.6605	6.2882	1.6605	6.13216	1.6605	5.93717	1.6605	5.79332
												1.662	6.49131	1.23772		1.662	7.77209	1.07307		1.662	7.72708	1.662	1.34145		1.662	7.92918	1.662	7.66967	1.662	7.17454	1.662	6.49131	1.662	5.46333	1.662	4.63259		1.662	6.45049	1.662	6.41474	1.662	6.28654	1.662	6.12407	1.662	5.93491	1.662	5.79479
												1.6635	6.4897	1.23901		1.6635	7.77142	1.07346		1.6635	7.72695	1.6635	1.341		1.6635	7.92662	1.6635	7.67043	1.6635	7.17343	1.6635	6.4897	1.6635	5.46866	1.6635	4.6306		1.6635	6.4722	1.6635	6.40864	1.6635	6.2866	1.6635	6.14463	1.6635	5.9378	1.6635	5.79069
												1.665	6.48899	1.23926		1.665	7.77157	1.07437		1.665	7.726	1.665	1.3405		1.665	7.92987	1.665	7.66745	1.665	7.17503	1.665	6.48899	1.665	5.46289	1.665	4.62779		1.665	6.45579	1.665	6.39666	1.665	6.28895	1.665	6.13913	1.665	5.92766	1.665	5.79364
												1.6665	6.48445	1.24016		1.6665	7.76787	1.0732		1.6665	7.72755	1.6665	1.34085		1.6665	7.92749	1.6665	7.67478	1.6665	7.17087	1.6665	6.48445	1.6665	5.46055	1.6665	4.62687		1.6665	6.4576	1.6665	6.41424	1.6665	6.28198	1.6665	6.13787	1.6665	5.936	1.6665	5.78807
												1.668	6.48515	1.2405		1.668	7.7724	1.07479		1.668	7.72822	1.668	1.3411		1.668	7.92685	1.668	7.66781	1.668	7.17315	1.668	6.48515	1.668	5.46136	1.668	4.62496		1.668	6.46819	1.668	6.39885	1.668	6.28322	1.668	6.13183	1.668	5.93678	1.668	5.78796
												1.6695	6.48399	1.24031		1.6695	7.76595	1.07187		1.6695	7.72712	1.6695	1.3405		1.6695	7.92745	1.6695	7.6705	1.6695	7.17146	1.6695	6.48399	1.6695	5.45818	1.6695	4.62097		1.6695	6.45689	1.6695	6.40282	1.6695	6.28893	1.6695	6.13612	1.6695	5.94129	1.6695	5.79021
												1.671	6.48234	1.24101		1.671	7.77151	1.07242		1.671	7.72898	1.671	1.34137		1.671	7.92839	1.671	7.66406	1.671	7.17381	1.671	6.48234	1.671	5.45282	1.671	4.62045		1.671	6.47683	1.671	6.42009	1.671	6.28301	1.671	6.12971	1.671	5.94172	1.671	5.79664
												1.6725	6.48544	1.24166		1.6725	7.77118	1.0731		1.6725	7.72639	1.6725	1.34082		1.6725	7.9261	1.6725	7.65961	1.6725	7.1694	1.6725	6.48544	1.6725	5.45369	1.6725	4.62269		1.6725	6.45819	1.6725	6.40927	1.6725	6.27366	1.6725	6.11963	1.6725	5.92758	1.6725	5.7931
												1.674	6.47938	1.24027		1.674	7.77119	1.07269		1.674	7.72779	1.674	1.34086		1.674	7.92433	1.674	7.66804	1.674	7.16706	1.674	6.47938	1.674	5.45534	1.674	4.61932		1.674	6.46094	1.674	6.41265	1.674	6.27557	1.674	6.13701	1.674	5.921	1.674	5.79113
												1.6755	6.47706	1.24301		1.6755	7.77001	1.07434		1.6755	7.72695	1.6755	1.34144		1.6755	7.92398	1.6755	7.67105	1.6755	7.16661	1.6755	6.47706	1.6755	5.45653	1.6755	4.61662		1.6755	6.47602	1.6755	6.41035	1.6755	6.28418	1.6755	6.13392	1.6755	5.94521	1.6755	5.7937
												1.677	6.47824	1.24282		1.677	7.77293	1.07613		1.677	7.72769	1.677	1.34141		1.677	7.92222	1.677	7.664	1.677	7.16187	1.677	6.47824	1.677	5.45536	1.677	4.61479		1.677	6.46312	1.677	6.41691	1.677	6.28939	1.677	6.1442	1.677	5.93256	1.677	5.78312
												1.6785	6.47124	1.24274		1.6785	7.76755	1.07385		1.6785	7.72832	1.6785	1.34106		1.6785	7.92044	1.6785	7.66913	1.6785	7.16843	1.6785	6.47124	1.6785	5.45079	1.6785	4.61361		1.6785	6.47694	1.6785	6.40202	1.6785	6.27761	1.6785	6.13945	1.6785	5.92794	1.6785	5.79433
												1.68	6.47198	1.24618		1.68	7.76879	1.07348		1.68	7.72715	1.68	1.3413		1.68	7.92226	1.68	7.66756	1.68	7.1646	1.68	6.47198	1.68	5.44847	1.68	4.6144		1.68	6.45627	1.68	6.41361	1.68	6.28307	1.68	6.12988	1.68	5.93161	1.68	5.79663
												1.6815	6.47179	1.24136		1.6815	7.77249	1.07395		1.6815	7.72801	1.6815	1.34159		1.6815	7.91945	1.6815	7.65984	1.6815	7.16137	1.6815	6.47179	1.6815	5.44345	1.6815	4.61488		1.6815	6.46214	1.6815	6.39542	1.6815	6.26668	1.6815	6.13495	1.6815	5.92992	1.6815	5.79115
												1.683	6.47001	1.24434		1.683	7.76894	1.07344		1.683	7.72673	1.683	1.34126		1.683	7.92196	1.683	7.66308	1.683	7.15667	1.683	6.47001	1.683	5.44599	1.683	4.61083		1.683	6.46415	1.683	6.40399	1.683	6.27074	1.683	6.13333	1.683	5.93961	1.683	5.79203
												1.6845	6.46804	1.24381		1.6845	7.77442	1.07422		1.6845	7.72771	1.6845	1.34133		1.6845	7.92131	1.6845	7.66338	1.6845	7.15497	1.6845	6.46804	1.6845	5.44546	1.6845	4.6144		1.6845	6.46844	1.6845	6.39487	1.6845	6.28452	1.6845	6.12648	1.6845	5.92931	1.6845	5.80138
												1.686	6.46321	1.24368		1.686	7.77108	1.07348		1.686	7.72739	1.686	1.3414		1.686	7.93131	1.686	7.66466	1.686	7.16631	1.686	6.46321	1.686	5.44374	1.686	4.61119		1.686	6.47007	1.686	6.4015	1.686	6.28521	1.686	6.14086	1.686	5.92909	1.686	5.79334
												1.6875	6.4629	1.24743		1.6875	7.76903	1.07177		1.6875	7.72675	1.6875	1.34148		1.6875	7.92063	1.6875	7.66433	1.6875	7.16353	1.6875	6.4629	1.6875	5.44131	1.6875	4.60823		1.6875	6.46041	1.6875	6.40517	1.6875	6.28527	1.6875	6.12822	1.6875	5.92849	1.6875	5.78536
												1.689	6.45781	1.24599		1.689	7.77067	1.07233		1.689	7.72815	1.689	1.34066		1.689	7.92037	1.689	7.66258	1.689	7.16403	1.689	6.45781	1.689	5.44005	1.689	4.60724		1.689	6.46534	1.689	6.42088	1.689	6.28091	1.689	6.13217	1.689	5.93907	1.689	5.79149
												1.6905	6.46265	1.24724		1.6905	7.7705	1.07179		1.6905	7.72724	1.6905	1.34063		1.6905	7.92292	1.6905	7.66594	1.6905	7.16145	1.6905	6.46265	1.6905	5.43965	1.6905	4.60515		1.6905	6.46756	1.6905	6.41037	1.6905	6.26291	1.6905	6.12837	1.6905	5.9233	1.6905	5.79444
												1.692	6.46835	1.24768		1.692	7.77255	1.07385		1.692	7.72823	1.692	1.34115		1.692	7.92181	1.692	7.66103	1.692	7.15706	1.692	6.46835	1.692	5.43654	1.692	4.60404		1.692	6.4634	1.692	6.40983	1.692	6.27211	1.692	6.11837	1.692	5.93006	1.692	5.79195
												1.6935	6.45984	1.24478		1.6935	7.76783	1.07362		1.6935	7.72605	1.6935	1.34169		1.6935	7.91833	1.6935	7.66097	1.6935	7.15379	1.6935	6.45984	1.6935	5.43597	1.6935	4.60058		1.6935	6.46548	1.6935	6.4054	1.6935	6.27382	1.6935	6.12832	1.6935	5.92807	1.6935	5.7931
												1.695	6.45767	1.24561		1.695	7.76817	1.07308		1.695	7.72759	1.695	1.34127		1.695	7.92669	1.695	7.65848	1.695	7.15802	1.695	6.45767	1.695	5.4385	1.695	4.59907		1.695	6.45278	1.695	6.40101	1.695	6.2707	1.695	6.1281	1.695	5.91956	1.695	5.79067
												1.6965	6.45425	1.24842		1.6965	7.76666	1.07392		1.6965	7.72751	1.6965	1.34169		1.6965	7.92355	1.6965	7.66291	1.6965	7.15605	1.6965	6.45425	1.6965	5.43122	1.6965	4.59862		1.6965	6.46043	1.6965	6.40388	1.6965	6.28156	1.6965	6.13726	1.6965	5.9323	1.6965	5.78918
												1.698	6.45462	1.24799		1.698	7.77026	1.07338		1.698	7.7289	1.698	1.34152		1.698	7.92099	1.698	7.66058	1.698	7.15396	1.698	6.45462	1.698	5.43252	1.698	4.59825		1.698	6.47338	1.698	6.39549	1.698	6.28057	1.698	6.11965	1.698	5.93195	1.698	5.79498
												1.6995	6.45699	1.24847		1.6995	7.76984	1.07348		1.6995	7.72592	1.6995	1.34123		1.6995	7.92355	1.6995	7.65955	1.6995	7.15523	1.6995	6.45699	1.6995	5.43097	1.6995	4.59786		1.6995	6.46365	1.6995	6.41363	1.6995	6.27889	1.6995	6.12612	1.6995	5.91761	1.6995	5.79746
												1.701	6.45245	1.24838		1.701	7.77225	1.07315		1.701	7.72698	1.701	1.34162		1.701	7.92127	1.701	7.66089	1.701	7.15448	1.701	6.45245	1.701	5.42838	1.701	4.59734		1.701	6.47345	1.701	6.40101	1.701	6.27424	1.701	6.11303	1.701	5.92241	1.701	5.78689
												1.7025	6.45323	1.24989		1.7025	7.77121	1.07251		1.7025	7.72778	1.7025	1.34178		1.7025	7.92273	1.7025	7.65539	1.7025	7.15344	1.7025	6.45323	1.7025	5.42735	1.7025	4.59469		1.7025	6.4715	1.7025	6.40712	1.7025	6.28697	1.7025	6.1265	1.7025	5.92849	1.7025	5.79633
												1.704	6.45285	1.24893		1.704	7.77227	1.07392		1.704	7.7264	1.704	1.34151		1.704	7.92361	1.704	7.65111	1.704	7.15651	1.704	6.45285	1.704	5.42307	1.704	4.59191		1.704	6.4766	1.704	6.40179	1.704	6.28656	1.704	6.11535	1.704	5.92808	1.704	5.78812
												1.7055	6.44822	1.24999		1.7055	7.76827	1.07293		1.7055	7.72673	1.7055	1.3416		1.7055	7.92082	1.7055	7.6545	1.7055	7.15193	1.7055	6.44822	1.7055	5.42426	1.7055	4.5913		1.7055	6.44921	1.7055	6.39844	1.7055	6.27587	1.7055	6.12531	1.7055	5.93012	1.7055	5.80555
												1.707	6.45102	1.25139		1.707	7.77508	1.07415		1.707	7.72656	1.707	1.34109		1.707	7.92056	1.707	7.65792	1.707	7.15116	1.707	6.45102	1.707	5.42267	1.707	4.58904		1.707	6.46856	1.707	6.39996	1.707	6.26702	1.707	6.13159	1.707	5.92594	1.707	5.79142
												1.7085	6.45015	1.25102		1.7085	7.76684	1.07505		1.7085	7.72722	1.7085	1.34179		1.7085	7.91759	1.7085	7.65732	1.7085	7.15437	1.7085	6.45015	1.7085	5.42157	1.7085	4.58555		1.7085	6.47346	1.7085	6.41178	1.7085	6.28374	1.7085	6.12487	1.7085	5.9275	1.7085	5.7885
												1.71	6.44734	1.2517		1.71	7.77274	1.07218		1.71	7.72809	1.71	1.3421		1.71	7.9198	1.71	7.65483	1.71	7.1538	1.71	6.44734	1.71	5.41905	1.71	4.58348		1.71	6.47875	1.71	6.40931	1.71	6.26987	1.71	6.12066	1.71	5.93412	1.71	5.78681
												1.7115	6.44494	1.25124		1.7115	7.77073	1.07275		1.7115	7.72728	1.7115	1.34128		1.7115	7.92036	1.7115	7.65451	1.7115	7.15196	1.7115	6.44494	1.7115	5.42009	1.7115	4.58264		1.7115	6.46591	1.7115	6.40846	1.7115	6.26973	1.7115	6.12234	1.7115	5.92363	1.7115	5.78139
												1.713	6.44454	1.25251		1.713	7.76872	1.07239		1.713	7.72688	1.713	1.34166		1.713	7.92243	1.713	7.6562	1.713	7.14809	1.713	6.44454	1.713	5.41788	1.713	4.57944		1.713	6.469	1.713	6.40763	1.713	6.26668	1.713	6.13061	1.713	5.92481	1.713	5.78299
												1.7145	6.44277	1.25352		1.7145	7.76547	1.07315		1.7145	7.72684	1.7145	1.34169		1.7145	7.92213	1.7145	7.65292	1.7145	7.14782	1.7145	6.44277	1.7145	5.41523	1.7145	4.57668		1.7145	6.47309	1.7145	6.41176	1.7145	6.27661	1.7145	6.11926	1.7145	5.91953	1.7145	5.78491
												1.716	6.43946	1.25222		1.716	7.76837	1.07292		1.716	7.72735	1.716	1.34197		1.716	7.92139	1.716	7.65247	1.716	7.14213	1.716	6.43946	1.716	5.41015	1.716	4.58207		1.716	6.46453	1.716	6.40378	1.716	6.2834	1.716	6.13234	1.716	5.91852	1.716	5.79181
												1.7175	6.44113	1.25429		1.7175	7.77069	1.0728		1.7175	7.72605	1.7175	1.34172		1.7175	7.92171	1.7175	7.66022	1.7175	7.1383	1.7175	6.44113	1.7175	5.40444	1.7175	4.57809		1.7175	6.4635	1.7175	6.401	1.7175	6.27408	1.7175	6.12022	1.7175	5.91827	1.7175	5.7925
												1.719	6.43575	1.25218		1.719	7.77313	1.0719		1.719	7.72666	1.719	1.34147		1.719	7.92198	1.719	7.65565	1.719	7.14292	1.719	6.43575	1.719	5.40948	1.719	4.57859		1.719	6.46007	1.719	6.40181	1.719	6.27865	1.719	6.1155	1.719	5.91496	1.719	5.79446
												1.7205	6.44029	1.25486		1.7205	7.77234	1.07394		1.7205	7.72751	1.7205	1.34254		1.7205	7.92044	1.7205	7.65031	1.7205	7.14445	1.7205	6.44029	1.7205	5.40801	1.7205	4.57772		1.7205	6.45776	1.7205	6.41512	1.7205	6.28706	1.7205	6.11611	1.7205	5.92754	1.7205	5.79003
												1.722	6.43796	1.25439		1.722	7.7641	1.07417		1.722	7.72667	1.722	1.34197		1.722	7.91957	1.722	7.65541	1.722	7.14708	1.722	6.43796	1.722	5.40944	1.722	4.57438		1.722	6.45461	1.722	6.40187	1.722	6.28253	1.722	6.12498	1.722	5.92598	1.722	5.78235
												1.7235	6.43794	1.25563		1.7235	7.77227	1.07302		1.7235	7.72554	1.7235	1.34197		1.7235	7.91797	1.7235	7.65435	1.7235	7.14432	1.7235	6.43794	1.7235	5.40536	1.7235	4.57099		1.7235	6.46117	1.7235	6.39716	1.7235	6.27388	1.7235	6.12505	1.7235	5.91129	1.7235	5.78539
												1.725	6.43705	1.25692		1.725	7.76952	1.07262		1.725	7.72656	1.725	1.34213		1.725	7.92226	1.725	7.65131	1.725	7.14546	1.725	6.43705	1.725	5.40764	1.725	4.57163		1.725	6.47742	1.725	6.40879	1.725	6.27919	1.725	6.12664	1.725	5.91454	1.725	5.76896
												1.7265	6.43434	1.25511		1.7265	7.77103	1.07188		1.7265	7.72674	1.7265	1.34193		1.7265	7.91726	1.7265	7.65483	1.7265	7.13882	1.7265	6.43434	1.7265	5.40142	1.7265	4.57425		1.7265	6.45461	1.7265	6.407	1.7265	6.28096	1.7265	6.124	1.7265	5.91766	1.7265	5.7933
												1.728	6.43315	1.25601		1.728	7.77067	1.07316		1.728	7.72674	1.728	1.34229		1.728	7.92052	1.728	7.65739	1.728	7.13862	1.728	6.43315	1.728	5.40119	1.728	4.57093		1.728	6.47133	1.728	6.41218	1.728	6.27559	1.728	6.11895	1.728	5.92207	1.728	5.78533
												1.7295	6.43081	1.2565		1.7295	7.77177	1.07316		1.7295	7.72849	1.7295	1.34233		1.7295	7.9167	1.7295	7.65575	1.7295	7.14583	1.7295	6.43081	1.7295	5.40088	1.7295	4.56857		1.7295	6.4615	1.7295	6.40466	1.7295	6.27202	1.7295	6.12036	1.7295	5.9061	1.7295	5.78972
												1.731	6.43094	1.25637		1.731	7.7679	1.0725		1.731	7.72576	1.731	1.34272		1.731	7.90939	1.731	7.64561	1.731	7.14267	1.731	6.43094	1.731	5.40068	1.731	4.56409		1.731	6.46808	1.731	6.41643	1.731	6.26966	1.731	6.11847	1.731	5.92375	1.731	5.78749
												1.7325	6.42966	1.25777		1.7325	7.76698	1.07272		1.7325	7.72612	1.7325	1.34201		1.7325	7.91958	1.7325	7.65265	1.7325	7.13869	1.7325	6.42966	1.7325	5.39623	1.7325	4.56256		1.7325	6.46637	1.7325	6.39375	1.7325	6.27316	1.7325	6.11707	1.7325	5.93278	1.7325	5.78687
												1.734	6.42889	1.25852		1.734	7.76942	1.07279		1.734	7.7266	1.734	1.34238		1.734	7.91845	1.734	7.64895	1.734	7.14147	1.734	6.42889	1.734	5.39736	1.734	4.5589		1.734	6.4666	1.734	6.39229	1.734	6.2879	1.734	6.1272	1.734	5.91384	1.734	5.79356
												1.7355	6.43039	1.25826		1.7355	7.76879	1.07104		1.7355	7.72616	1.7355	1.34195		1.7355	7.91722	1.7355	7.65268	1.7355	7.13808	1.7355	6.43039	1.7355	5.39605	1.7355	4.5649		1.7355	6.47282	1.7355	6.39934	1.7355	6.25179	1.7355	6.12344	1.7355	5.90961	1.7355	5.78227
												1.737	6.42104	1.2575		1.737	7.76833	1.072		1.737	7.72621	1.737	1.34155		1.737	7.91896	1.737	7.65021	1.737	7.13537	1.737	6.42104	1.737	5.39197	1.737	4.56229		1.737	6.46713	1.737	6.39795	1.737	6.28131	1.737	6.12854	1.737	5.92244	1.737	5.79036
												1.7385	6.41445	1.25927		1.7385	7.77574	1.07272		1.7385	7.72573	1.7385	1.34235		1.7385	7.91719	1.7385	7.65057	1.7385	7.13816	1.7385	6.41445	1.7385	5.39071	1.7385	4.55838		1.7385	6.46589	1.7385	6.40756	1.7385	6.27456	1.7385	6.12631	1.7385	5.92678	1.7385	5.78719
												1.74	6.42367	1.25818		1.74	7.76797	1.07225		1.74	7.72615	1.74	1.34223		1.74	7.91593	1.74	7.64853	1.74	7.13388	1.74	6.42367	1.74	5.38927	1.74	4.55796		1.74	6.46863	1.74	6.41244	1.74	6.26387	1.74	6.12705	1.74	5.9138	1.74	5.79349
												1.7415	6.4202	1.25902		1.7415	7.77239	1.0726		1.7415	7.72521	1.7415	1.34225		1.7415	7.91794	1.7415	7.64952	1.7415	7.1391	1.7415	6.4202	1.7415	5.39243	1.7415	4.55264		1.7415	6.46149	1.7415	6.40055	1.7415	6.2737	1.7415	6.11532	1.7415	5.92361	1.7415	5.79671
												1.743	6.42192	1.26044		1.743	7.76827	1.07174		1.743	7.72617	1.743	1.34159		1.743	7.92083	1.743	7.64942	1.743	7.13596	1.743	6.42192	1.743	5.38711	1.743	4.55405		1.743	6.46626	1.743	6.40941	1.743	6.27675	1.743	6.11926	1.743	5.91862	1.743	5.78938
												1.7445	6.4199	1.25985		1.7445	7.7713	1.07243		1.7445	7.72544	1.7445	1.34254		1.7445	7.91967	1.7445	7.65044	1.7445	7.13379	1.7445	6.4199	1.7445	5.38364	1.7445	4.55562		1.7445	6.46816	1.7445	6.4041	1.7445	6.27833	1.7445	6.12114	1.7445	5.92564	1.7445	5.77639
												1.746	6.41666	1.26121		1.746	7.77224	1.07179		1.746	7.7253	1.746	1.34246		1.746	7.91793	1.746	7.6513	1.746	7.13481	1.746	6.41666	1.746	5.38661	1.746	4.55701		1.746	6.46946	1.746	6.39467	1.746	6.28734	1.746	6.13659	1.746	5.91767	1.746	5.78773
												1.7475	6.41173	1.2614		1.7475	7.77007	1.07223		1.7475	7.72729	1.7475	1.34264		1.7475	7.91763	1.7475	7.64996	1.7475	7.13995	1.7475	6.41173	1.7475	5.38406	1.7475	4.55204		1.7475	6.45946	1.7475	6.3858	1.7475	6.27657	1.7475	6.12148	1.7475	5.90799	1.7475	5.7857
												1.749	6.41477	1.26173		1.749	7.77053	1.0733		1.749	7.72697	1.749	1.34313		1.749	7.91914	1.749	7.6495	1.749	7.13301	1.749	6.41477	1.749	5.38045	1.749	4.55342		1.749	6.46238	1.749	6.40555	1.749	6.28184	1.749	6.13597	1.749	5.92919	1.749	5.79076
												1.7505	6.41519	1.26275		1.7505	7.7687	1.0717		1.7505	7.72608	1.7505	1.34231		1.7505	7.91931	1.7505	7.64839	1.7505	7.13251	1.7505	6.41519	1.7505	5.38158	1.7505	4.5516		1.7505	6.45335	1.7505	6.40719	1.7505	6.27173	1.7505	6.11895	1.7505	5.91504	1.7505	5.7789
												1.752	6.41349	1.26188		1.752	7.77011	1.07256		1.752	7.7264	1.752	1.34209		1.752	7.91698	1.752	7.64729	1.752	7.12832	1.752	6.41349	1.752	5.37827	1.752	4.54924		1.752	6.45917	1.752	6.38762	1.752	6.26886	1.752	6.12234	1.752	5.92169	1.752	5.79529
												1.7535	6.41719	1.26113		1.7535	7.77097	1.07313		1.7535	7.72501	1.7535	1.34259		1.7535	7.91874	1.7535	7.64707	1.7535	7.12733	1.7535	6.41719	1.7535	5.3795	1.7535	4.54629		1.7535	6.47021	1.7535	6.39386	1.7535	6.27698	1.7535	6.11134	1.7535	5.92514	1.7535	5.78731
												1.755	6.41004	1.26233		1.755	7.77185	1.07132		1.755	7.72638	1.755	1.34259		1.755	7.92131	1.755	7.64265	1.755	7.13216	1.755	6.41004	1.755	5.37604	1.755	4.54631		1.755	6.46617	1.755	6.40452	1.755	6.28417	1.755	6.10793	1.755	5.91743	1.755	5.78672
												1.7565	6.40885	1.26254		1.7565	7.7701	1.07215		1.7565	7.72586	1.7565	1.34218		1.7565	7.92138	1.7565	7.64456	1.7565	7.12785	1.7565	6.40885	1.7565	5.37246	1.7565	4.54558		1.7565	6.46787	1.7565	6.40852	1.7565	6.26865	1.7565	6.12665	1.7565	5.9092	1.7565	5.7779
												1.758	6.4072	1.26282		1.758	7.77015	1.07263		1.758	7.72661	1.758	1.34269		1.758	7.91795	1.758	7.64741	1.758	7.12494	1.758	6.4072	1.758	5.36774	1.758	4.54233		1.758	6.46444	1.758	6.39712	1.758	6.27539	1.758	6.12705	1.758	5.91766	1.758	5.77853
												1.7595	6.40407	1.26397		1.7595	7.76779	1.07122		1.7595	7.72609	1.7595	1.34189		1.7595	7.91858	1.7595	7.64683	1.7595	7.12648	1.7595	6.40407	1.7595	5.3653	1.7595	4.54199		1.7595	6.47391	1.7595	6.40553	1.7595	6.26381	1.7595	6.1146	1.7595	5.90417	1.7595	5.78265
												1.761	6.4063	1.26399		1.761	7.76953	1.07188		1.761	7.72548	1.761	1.34299		1.761	7.91704	1.761	7.65166	1.761	7.12535	1.761	6.4063	1.761	5.36854	1.761	4.54395		1.761	6.46749	1.761	6.4028	1.761	6.2741	1.761	6.11586	1.761	5.92153	1.761	5.78189
												1.7625	6.40615	1.26242		1.7625	7.77161	1.07185		1.7625	7.72494	1.7625	1.34244		1.7625	7.91956	1.7625	7.64398	1.7625	7.12429	1.7625	6.40615	1.7625	5.3677	1.7625	4.54181		1.7625	6.45878	1.7625	6.39553	1.7625	6.26977	1.7625	6.11797	1.7625	5.91605	1.7625	5.79096
												1.764	6.40443	1.26495		1.764	7.772	1.07161		1.764	7.7253	1.764	1.3421		1.764	7.91848	1.764	7.64716	1.764	7.12804	1.764	6.40443	1.764	5.36788	1.764	4.53986		1.764	6.46611	1.764	6.39892	1.764	6.27451	1.764	6.10979	1.764	5.92699	1.764	5.77266
												1.7655	6.40095	1.2652		1.7655	7.77085	1.07045		1.7655	7.72644	1.7655	1.34232		1.7655	7.9174	1.7655	7.64622	1.7655	7.12383	1.7655	6.40095	1.7655	5.36558	1.7655	4.53932		1.7655	6.47548	1.7655	6.39108	1.7655	6.28206	1.7655	6.11293	1.7655	5.91137	1.7655	5.78671
												1.767	6.4018	1.26528		1.767	7.76873	1.07276		1.767	7.72665	1.767	1.34307		1.767	7.9157	1.767	7.64501	1.767	7.12333	1.767	6.4018	1.767	5.36267	1.767	4.53937		1.767	6.45831	1.767	6.39441	1.767	6.27488	1.767	6.11951	1.767	5.9127	1.767	5.78361
												1.7685	6.39941	1.26488		1.7685	7.77014	1.07058		1.7685	7.72561	1.7685	1.34303		1.7685	7.91782	1.7685	7.64181	1.7685	7.12165	1.7685	6.39941	1.7685	5.36011	1.7685	4.53898		1.7685	6.46882	1.7685	6.39423	1.7685	6.27425	1.7685	6.11665	1.7685	5.91998	1.7685	5.78714
												1.77	6.40343	1.26574		1.77	7.7674	1.07239		1.77	7.72625	1.77	1.34215		1.77	7.91622	1.77	7.64494	1.77	7.1244	1.77	6.40343	1.77	5.35958	1.77	4.53749		1.77	6.46224	1.77	6.39326	1.77	6.27629	1.77	6.1194	1.77	5.90441	1.77	5.77479
												1.7715	6.39496	1.26446		1.7715	7.76805	1.07115		1.7715	7.72478	1.7715	1.34259		1.7715	7.9141	1.7715	7.64359	1.7715	7.11975	1.7715	6.39496	1.7715	5.35842	1.7715	4.53329		1.7715	6.45344	1.7715	6.39981	1.7715	6.28204	1.7715	6.10653	1.7715	5.90377	1.7715	5.78471
												1.773	6.3957	1.26766		1.773	7.76702	1.0713		1.773	7.72554	1.773	1.34208		1.773	7.91553	1.773	7.64149	1.773	7.11739	1.773	6.3957	1.773	5.35937	1.773	4.53153		1.773	6.46033	1.773	6.4036	1.773	6.27389	1.773	6.11518	1.773	5.91173	1.773	5.78327
												1.7745	6.39309	1.26646		1.7745	7.77016	1.07222		1.7745	7.72678	1.7745	1.34265		1.7745	7.91835	1.7745	7.6411	1.7745	7.1158	1.7745	6.39309	1.7745	5.3568	1.7745	4.53303		1.7745	6.47033	1.7745	6.40093	1.7745	6.27317	1.7745	6.1265	1.7745	5.92151	1.7745	5.79172
												1.776	6.39369	1.26807		1.776	7.76322	1.07269		1.776	7.72605	1.776	1.34236		1.776	7.91594	1.776	7.64171	1.776	7.10764	1.776	6.39369	1.776	5.35403	1.776	4.53104		1.776	6.4625	1.776	6.40471	1.776	6.27014	1.776	6.11497	1.776	5.92551	1.776	5.77688
												1.7775	6.39402	1.26845		1.7775	7.76724	1.07317		1.7775	7.72675	1.7775	1.34294		1.7775	7.91558	1.7775	7.64342	1.7775	7.11477	1.7775	6.39402	1.7775	5.35161	1.7775	4.53073		1.7775	6.44921	1.7775	6.40342	1.7775	6.27105	1.7775	6.12169	1.7775	5.91346	1.7775	5.78088
												1.779	6.39408	1.269		1.779	7.76558	1.07119		1.779	7.72694	1.779	1.34278		1.779	7.91583	1.779	7.64019	1.779	7.11054	1.779	6.39408	1.779	5.34938	1.779	4.52913		1.779	6.46083	1.779	6.39687	1.779	6.28045	1.779	6.11697	1.779	5.90558	1.779	5.77959
												1.7805	6.39042	1.26719		1.7805	7.76828	1.07299		1.7805	7.72553	1.7805	1.34246		1.7805	7.91459	1.7805	7.63717	1.7805	7.11611	1.7805	6.39042	1.7805	5.34723	1.7805	4.52581		1.7805	6.46951	1.7805	6.40511	1.7805	6.26776	1.7805	6.10856	1.7805	5.91918	1.7805	5.78782
												1.782	6.38753	1.2687		1.782	7.77143	1.07155		1.782	7.7262	1.782	1.34294		1.782	7.91919	1.782	7.6395	1.782	7.11195	1.782	6.38753	1.782	5.3454	1.782	4.52931		1.782	6.46493	1.782	6.39142	1.782	6.27784	1.782	6.11636	1.782	5.91876	1.782	5.78257
												1.7835	6.38624	1.27063		1.7835	7.7725	1.07219		1.7835	7.72593	1.7835	1.34325		1.7835	7.91405	1.7835	7.64062	1.7835	7.11062	1.7835	6.38624	1.7835	5.34366	1.7835	4.52588		1.7835	6.47002	1.7835	6.40422	1.7835	6.26715	1.7835	6.12461	1.7835	5.91218	1.7835	5.77168
												1.785	6.38625	1.27111		1.785	7.76916	1.07281		1.785	7.72511	1.785	1.34266		1.785	7.91644	1.785	7.63988	1.785	7.10772	1.785	6.38625	1.785	5.34457	1.785	4.52432		1.785	6.46989	1.785	6.40181	1.785	6.27357	1.785	6.11715	1.785	5.9095	1.785	5.78523
												1.7865	6.38329	1.27148		1.7865	7.76916	1.07086		1.7865	7.7246	1.7865	1.3429		1.7865	7.91519	1.7865	7.64143	1.7865	7.10676	1.7865	6.38329	1.7865	5.34299	1.7865	4.52341		1.7865	6.46823	1.7865	6.40049	1.7865	6.27844	1.7865	6.10145	1.7865	5.92171	1.7865	5.77524
												1.788	6.38552	1.27139		1.788	7.77448	1.0715		1.788	7.72621	1.788	1.34192		1.788	7.9153	1.788	7.63718	1.788	7.11384	1.788	6.38552	1.788	5.34114	1.788	4.52461		1.788	6.46448	1.788	6.39068	1.788	6.28145	1.788	6.11481	1.788	5.90774	1.788	5.78571
												1.7895	6.38009	1.27192		1.7895	7.77092	1.06972		1.7895	7.72463	1.7895	1.34261		1.7895	7.91251	1.7895	7.6393	1.7895	7.11173	1.7895	6.38009	1.7895	5.3393	1.7895	4.52447		1.7895	6.46951	1.7895	6.40191	1.7895	6.28608	1.7895	6.1046	1.7895	5.91645	1.7895	5.78581
												1.791	6.37969	1.27086		1.791	7.77193	1.07015		1.791	7.72628	1.791	1.34299		1.791	7.91543	1.791	7.62795	1.791	7.10659	1.791	6.37969	1.791	5.33539	1.791	4.52017		1.791	6.46244	1.791	6.41111	1.791	6.26901	1.791	6.12028	1.791	5.91278	1.791	5.78912
												1.7925	6.37896	1.27346		1.7925	7.76999	1.07031		1.7925	7.72572	1.7925	1.34278		1.7925	7.91727	1.7925	7.63352	1.7925	7.10717	1.7925	6.37896	1.7925	5.33974	1.7925	4.51886		1.7925	6.4776	1.7925	6.38653	1.7925	6.26236	1.7925	6.12722	1.7925	5.9142	1.7925	5.79521
												1.794	6.37935	1.27199		1.794	7.76846	1.07202		1.794	7.72508	1.794	1.34366		1.794	7.91636	1.794	7.63766	1.794	7.10373	1.794	6.37935	1.794	5.33402	1.794	4.52098		1.794	6.45812	1.794	6.40148	1.794	6.26628	1.794	6.11358	1.794	5.91982	1.794	5.77128
												1.7955	6.37946	1.27566		1.7955	7.76889	1.07085		1.7955	7.7256	1.7955	1.34346		1.7955	7.91098	1.7955	7.63706	1.7955	7.09873	1.7955	6.37946	1.7955	5.33395	1.7955	4.51692		1.7955	6.45219	1.7955	6.39836	1.7955	6.27693	1.7955	6.11268	1.7955	5.90937	1.7955	5.77592
												1.797	6.37298	1.2739		1.797	7.76538	1.07237		1.797	7.72588	1.797	1.34295		1.797	7.90482	1.797	7.63492	1.797	7.1031	1.797	6.37298	1.797	5.33584	1.797	4.51449		1.797	6.45213	1.797	6.40491	1.797	6.25924	1.797	6.09928	1.797	5.90286	1.797	5.78164
												1.7985	6.37308	1.27448		1.7985	7.76959	1.07126		1.7985	7.72511	1.7985	1.34326		1.7985	7.90876	1.7985	7.63435	1.7985	7.10191	1.7985	6.37308	1.7985	5.3335	1.7985	4.51611		1.7985	6.45891	1.7985	6.39538	1.7985	6.26782	1.7985	6.10734	1.7985	5.90445	1.7985	5.77763
												1.8	6.37156	1.27447		1.8	7.76618	1.07125		1.8	7.72706	1.8	1.34302		1.8	7.90389	1.8	7.6328	1.8	7.09686	1.8	6.37156	1.8	5.32672	1.8	4.51477		1.8	6.46934	1.8	6.39259	1.8	6.27058	1.8	6.11479	1.8	5.9073	1.8	5.77601
												1.8015	6.36974	1.27533		1.8015	7.76823	1.07204		1.8015	7.72574	1.8015	1.34292		1.8015	7.90699	1.8015	7.63073	1.8015	7.09796	1.8015	6.36974	1.8015	5.32771	1.8015	4.51432		1.8015	6.47098	1.8015	6.40174	1.8015	6.27244	1.8015	6.10915	1.8015	5.91191	1.8015	5.78593
												1.803	6.37504	1.27485		1.803	7.77255	1.07147		1.803	7.72502	1.803	1.3433		1.803	7.90871	1.803	7.6358	1.803	7.09362	1.803	6.37504	1.803	5.33159	1.803	4.51278		1.803	6.47127	1.803	6.3889	1.803	6.259	1.803	6.11078	1.803	5.91347	1.803	5.7852
												1.8045	6.3683	1.27569		1.8045	7.76661	1.07101		1.8045	7.72353	1.8045	1.34305		1.8045	7.91426	1.8045	7.63354	1.8045	7.09708	1.8045	6.3683	1.8045	5.32908	1.8045	4.5135		1.8045	6.46068	1.8045	6.40051	1.8045	6.2737	1.8045	6.10222	1.8045	5.91629	1.8045	5.78021
												1.806	6.3655	1.27697		1.806	7.76577	1.07175		1.806	7.72637	1.806	1.34336		1.806	7.91253	1.806	7.63268	1.806	7.09694	1.806	6.3655	1.806	5.32707	1.806	4.51052		1.806	6.46377	1.806	6.38948	1.806	6.26379	1.806	6.1194	1.806	5.89558	1.806	5.77191
												1.8075	6.36367	1.27524		1.8075	7.76898	1.07384		1.8075	7.72553	1.8075	1.34304		1.8075	7.90907	1.8075	7.63739	1.8075	7.09987	1.8075	6.36367	1.8075	5.32132	1.8075	4.50768		1.8075	6.45976	1.8075	6.40389	1.8075	6.27076	1.8075	6.12022	1.8075	5.92239	1.8075	5.77259
												1.809	6.36198	1.27575		1.809	7.76878	1.06997		1.809	7.72521	1.809	1.3431		1.809	7.91292	1.809	7.63486	1.809	7.09883	1.809	6.36198	1.809	5.32168	1.809	4.50913		1.809	6.45809	1.809	6.40156	1.809	6.25507	1.809	6.10805	1.809	5.90385	1.809	5.7763
												1.8105	6.36315	1.27551		1.8105	7.77057	1.07124		1.8105	7.72511	1.8105	1.34315		1.8105	7.90905	1.8105	7.63309	1.8105	7.09845	1.8105	6.36315	1.8105	5.3181	1.8105	4.50678		1.8105	6.46254	1.8105	6.39882	1.8105	6.27212	1.8105	6.10947	1.8105	5.90616	1.8105	5.78339
												1.812	6.36153	1.27469		1.812	7.76856	1.07038		1.812	7.72561	1.812	1.34312		1.812	7.91187	1.812	7.62731	1.812	7.09208	1.812	6.36153	1.812	5.31834	1.812	4.50692		1.812	6.483	1.812	6.40241	1.812	6.26801	1.812	6.11512	1.812	5.9161	1.812	5.78436
												1.8135	6.36077	1.2777		1.8135	7.77018	1.0709		1.8135	7.72551	1.8135	1.34324		1.8135	7.91235	1.8135	7.62966	1.8135	7.09449	1.8135	6.36077	1.8135	5.31766	1.8135	4.5049		1.8135	6.46175	1.8135	6.39189	1.8135	6.26334	1.8135	6.0974	1.8135	5.91338	1.8135	5.78153
												1.815	6.35124	1.27802		1.815	7.76756	1.07142		1.815	7.72504	1.815	1.34325		1.815	7.90895	1.815	7.62817	1.815	7.09411	1.815	6.35124	1.815	5.31702	1.815	4.50184		1.815	6.45344	1.815	6.39436	1.815	6.26278	1.815	6.10321	1.815	5.89911	1.815	5.7847
												1.8165	6.35779	1.27926		1.8165	7.76839	1.07025		1.8165	7.72435	1.8165	1.34349		1.8165	7.91224	1.8165	7.6312	1.8165	7.09524	1.8165	6.35779	1.8165	5.31112	1.8165	4.50026		1.8165	6.46479	1.8165	6.39181	1.8165	6.24987	1.8165	6.10987	1.8165	5.89968	1.8165	5.77846
												1.818	6.35355	1.28028		1.818	7.76915	1.07011		1.818	7.72484	1.818	1.34319		1.818	7.90974	1.818	7.62897	1.818	7.09156	1.818	6.35355	1.818	5.31548	1.818	4.50148		1.818	6.45808	1.818	6.39002	1.818	6.2678	1.818	6.11279	1.818	5.89367	1.818	5.77446
												1.8195	6.35383	1.28032		1.8195	7.76664	1.0711		1.8195	7.72444	1.8195	1.34322		1.8195	7.91518	1.8195	7.63018	1.8195	7.09088	1.8195	6.35383	1.8195	5.31177	1.8195	4.49675		1.8195	6.46141	1.8195	6.40496	1.8195	6.26078	1.8195	6.10875	1.8195	5.89495	1.8195	5.78185
												1.821	6.35309	1.27953		1.821	7.77196	1.07065		1.821	7.72525	1.821	1.34367		1.821	7.91243	1.821	7.62989	1.821	7.09035	1.821	6.35309	1.821	5.31077	1.821	4.49971		1.821	6.46749	1.821	6.40227	1.821	6.26919	1.821	6.11736	1.821	5.90516	1.821	5.77841
												1.8225	6.35231	1.28025		1.8225	7.7681	1.07255		1.8225	7.72667	1.8225	1.34355		1.8225	7.911	1.8225	7.62276	1.8225	7.08692	1.8225	6.35231	1.8225	5.3106	1.8225	4.4984		1.8225	6.45256	1.8225	6.4073	1.8225	6.2654	1.8225	6.10548	1.8225	5.90016	1.8225	5.77983
												1.824	6.34785	1.28123		1.824	7.76933	1.07293		1.824	7.72455	1.824	1.34358		1.824	7.9118	1.824	7.62036	1.824	7.08883	1.824	6.34785	1.824	5.30635	1.824	4.49282		1.824	6.46327	1.824	6.38749	1.824	6.26054	1.824	6.09884	1.824	5.90421	1.824	5.77327
												1.8255	6.34564	1.2823		1.8255	7.77273	1.07057		1.8255	7.72535	1.8255	1.34333		1.8255	7.9108	1.8255	7.62972	1.8255	7.08449	1.8255	6.34564	1.8255	5.3079	1.8255	4.49512		1.8255	6.48036	1.8255	6.40055	1.8255	6.25587	1.8255	6.10928	1.8255	5.90259	1.8255	5.77902
												1.827	6.34866	1.28217		1.827	7.77197	1.07084		1.827	7.72519	1.827	1.34355		1.827	7.91134	1.827	7.62798	1.827	7.08412	1.827	6.34866	1.827	5.30308	1.827	4.4935		1.827	6.45935	1.827	6.41469	1.827	6.2492	1.827	6.10462	1.827	5.90538	1.827	5.77685
												1.8285	6.34648	1.28208		1.8285	7.76868	1.06993		1.8285	7.72667	1.8285	1.34349		1.8285	7.91284	1.8285	7.62892	1.8285	7.08665	1.8285	6.34648	1.8285	5.30046	1.8285	4.4912		1.8285	6.46479	1.8285	6.39719	1.8285	6.2774	1.8285	6.09456	1.8285	5.89469	1.8285	5.77427
												1.83	6.34698	1.28141		1.83	7.76829	1.07079		1.83	7.72424	1.83	1.34317		1.83	7.91211	1.83	7.62647	1.83	7.08516	1.83	6.34698	1.83	5.29966	1.83	4.48815		1.83	6.45953	1.83	6.38325	1.83	6.28462	1.83	6.09681	1.83	5.894	1.83	5.78221
												1.8315	6.34459	1.28345		1.8315	7.76767	1.0691		1.8315	7.72567	1.8315	1.34337		1.8315	7.91206	1.8315	7.62375	1.8315	7.08231	1.8315	6.34459	1.8315	5.30054	1.8315	4.4874		1.8315	6.45971	1.8315	6.39344	1.8315	6.26198	1.8315	6.09556	1.8315	5.89934	1.8315	5.77608
												1.833	6.34118	1.28222		1.833	7.76795	1.07062		1.833	7.72507	1.833	1.3433		1.833	7.91181	1.833	7.62177	1.833	7.08818	1.833	6.34118	1.833	5.29881	1.833	4.48517		1.833	6.47752	1.833	6.39142	1.833	6.27113	1.833	6.10997	1.833	5.89865	1.833	5.78005
												1.8345	6.34283	1.28271		1.8345	7.7676	1.07045		1.8345	7.72543	1.8345	1.34393		1.8345	7.91349	1.8345	7.61973	1.8345	7.07676	1.8345	6.34283	1.8345	5.29927	1.8345	4.48373		1.8345	6.46237	1.8345	6.38773	1.8345	6.25514	1.8345	6.11106	1.8345	5.90683	1.8345	5.77532
												1.836	6.34099	1.28431		1.836	7.76774	1.07027		1.836	7.72521	1.836	1.34395		1.836	7.914	1.836	7.62401	1.836	7.07596	1.836	6.34099	1.836	5.29565	1.836	4.48498		1.836	6.4642	1.836	6.40259	1.836	6.26142	1.836	6.10738	1.836	5.91397	1.836	5.77442
												1.8375	6.34234	1.2838		1.8375	7.76679	1.07135		1.8375	7.72512	1.8375	1.34359		1.8375	7.91493	1.8375	7.62106	1.8375	7.07672	1.8375	6.34234	1.8375	5.2919	1.8375	4.48493		1.8375	6.45106	1.8375	6.38615	1.8375	6.26834	1.8375	6.10277	1.8375	5.89412	1.8375	5.76911
												1.839	6.34171	1.28407		1.839	7.7667	1.0705		1.839	7.72537	1.839	1.34367		1.839	7.91112	1.839	7.6144	1.839	7.08296	1.839	6.34171	1.839	5.29264	1.839	4.48107		1.839	6.46278	1.839	6.40058	1.839	6.25395	1.839	6.11236	1.839	5.89386	1.839	5.77131
												1.8405	6.3397	1.28654		1.8405	7.76986	1.07162		1.8405	7.72414	1.8405	1.34362		1.8405	7.90708	1.8405	7.6169	1.8405	7.07847	1.8405	6.3397	1.8405	5.29139	1.8405	4.47878		1.8405	6.45179	1.8405	6.39224	1.8405	6.25848	1.8405	6.10716	1.8405	5.90473	1.8405	5.77792
												1.842	6.33697	1.28501		1.842	7.76854	1.07141		1.842	7.72531	1.842	1.34369		1.842	7.9092	1.842	7.62785	1.842	7.07539	1.842	6.33697	1.842	5.29146	1.842	4.47331		1.842	6.46426	1.842	6.39933	1.842	6.27009	1.842	6.08914	1.842	5.89721	1.842	5.7692
												1.8435	6.33892	1.28567		1.8435	7.76919	1.07027		1.8435	7.72428	1.8435	1.34375		1.8435	7.91004	1.8435	7.62292	1.8435	7.0795	1.8435	6.33892	1.8435	5.28498	1.8435	4.4744		1.8435	6.46404	1.8435	6.40019	1.8435	6.26621	1.8435	6.11804	1.8435	5.90135	1.8435	5.77763
												1.845	6.33131	1.28612		1.845	7.76755	1.07222		1.845	7.72507	1.845	1.34391		1.845	7.91009	1.845	7.62078	1.845	7.07542	1.845	6.33131	1.845	5.28644	1.845	4.47709		1.845	6.461	1.845	6.40182	1.845	6.25331	1.845	6.10219	1.845	5.90029	1.845	5.78509
												1.8465	6.33291	1.28687		1.8465	7.76975	1.06963		1.8465	7.72434	1.8465	1.34329		1.8465	7.90575	1.8465	7.6214	1.8465	7.07326	1.8465	6.33291	1.8465	5.2843	1.8465	4.47902		1.8465	6.45802	1.8465	6.40019	1.8465	6.26222	1.8465	6.09108	1.8465	5.90324	1.8465	5.78909
												1.848	6.33234	1.28623		1.848	7.7705	1.07107		1.848	7.72534	1.848	1.34402		1.848	7.90604	1.848	7.61576	1.848	7.07775	1.848	6.33234	1.848	5.28644	1.848	4.47837		1.848	6.45002	1.848	6.39912	1.848	6.27234	1.848	6.09443	1.848	5.89791	1.848	5.77396
												1.8495	6.32987	1.28674		1.8495	7.76976	1.06887		1.8495	7.7242	1.8495	1.34321		1.8495	7.90331	1.8495	7.61494	1.8495	7.07778	1.8495	6.32987	1.8495	5.281	1.8495	4.47387		1.8495	6.46205	1.8495	6.40445	1.8495	6.26411	1.8495	6.09549	1.8495	5.90371	1.8495	5.76586
												1.851	6.33459	1.28755		1.851	7.7692	1.07228		1.851	7.72479	1.851	1.34372		1.851	7.90777	1.851	7.61475	1.851	7.07868	1.851	6.33459	1.851	5.28585	1.851	4.4747		1.851	6.46371	1.851	6.39067	1.851	6.27083	1.851	6.10621	1.851	5.8989	1.851	5.76717
												1.8525	6.3305	1.28867		1.8525	7.77066	1.06831		1.8525	7.72443	1.8525	1.34419		1.8525	7.91011	1.8525	7.61349	1.8525	7.07561	1.8525	6.3305	1.8525	5.27939	1.8525	4.46685		1.8525	6.45323	1.8525	6.40093	1.8525	6.26676	1.8525	6.09863	1.8525	5.89589	1.8525	5.76812
												1.854	6.3284	1.28837		1.854	7.77304	1.07188		1.854	7.7241	1.854	1.34397		1.854	7.91137	1.854	7.61791	1.854	7.07427	1.854	6.3284	1.854	5.27893	1.854	4.46843		1.854	6.45935	1.854	6.39843	1.854	6.2623	1.854	6.10013	1.854	5.90809	1.854	5.76773
												1.8555	6.32138	1.28782		1.8555	7.77197	1.07069		1.8555	7.72515	1.8555	1.34402		1.8555	7.91036	1.8555	7.61682	1.8555	7.06731	1.8555	6.32138	1.8555	5.27856	1.8555	4.47087		1.8555	6.45827	1.8555	6.39414	1.8555	6.25148	1.8555	6.11424	1.8555	5.90883	1.8555	5.77356
												1.857	6.31239	1.29037		1.857	7.76858	1.07175		1.857	7.72495	1.857	1.34395		1.857	7.90719	1.857	7.61803	1.857	7.07127	1.857	6.31239	1.857	5.27512	1.857	4.47134		1.857	6.46312	1.857	6.40889	1.857	6.25246	1.857	6.10847	1.857	5.90565	1.857	5.78198
												1.8585	6.32292	1.28986		1.8585	7.77289	1.07041		1.8585	7.72441	1.8585	1.34371		1.8585	7.90845	1.8585	7.61439	1.8585	7.07175	1.8585	6.32292	1.8585	5.27361	1.8585	4.46726		1.8585	6.46476	1.8585	6.40119	1.8585	6.2566	1.8585	6.09767	1.8585	5.89636	1.8585	5.77286
												1.86	6.32276	1.28826		1.86	7.76835	1.07031		1.86	7.72489	1.86	1.34375		1.86	7.90332	1.86	7.61291	1.86	7.07076	1.86	6.32276	1.86	5.27679	1.86	4.4685		1.86	6.45831	1.86	6.38699	1.86	6.274	1.86	6.10989	1.86	5.8938	1.86	5.78072
												1.8615	6.32383	1.29106		1.8615	7.77011	1.07037		1.8615	7.72495	1.8615	1.34438		1.8615	7.91242	1.8615	7.62054	1.8615	7.06977	1.8615	6.32383	1.8615	5.27168	1.8615	4.46702		1.8615	6.46619	1.8615	6.39847	1.8615	6.27382	1.8615	6.09519	1.8615	5.89433	1.8615	5.76664
												1.863	6.31882	1.29108		1.863	7.76908	1.0693		1.863	7.72518	1.863	1.34353		1.863	7.90843	1.863	7.61769	1.863	7.06831	1.863	6.31882	1.863	5.27193	1.863	4.46364		1.863	6.46025	1.863	6.39691	1.863	6.25609	1.863	6.10316	1.863	5.90091	1.863	5.77742
												1.8645	6.31646	1.29122		1.8645	7.76598	1.07063		1.8645	7.72493	1.8645	1.34434		1.8645	7.91296	1.8645	7.61566	1.8645	7.06369	1.8645	6.31646	1.8645	5.27065	1.8645	4.46667		1.8645	6.46572	1.8645	6.39963	1.8645	6.2497	1.8645	6.08802	1.8645	5.898	1.8645	5.76591
												1.866	6.31717	1.29237		1.866	7.76788	1.06835		1.866	7.72551	1.866	1.34427		1.866	7.90867	1.866	7.62129	1.866	7.06733	1.866	6.31717	1.866	5.27031	1.866	4.46508		1.866	6.46859	1.866	6.40067	1.866	6.26567	1.866	6.10228	1.866	5.90631	1.866	5.77814
												1.8675	6.31225	1.29153		1.8675	7.77215	1.06728		1.8675	7.72426	1.8675	1.34389		1.8675	7.90964	1.8675	7.61688	1.8675	7.06661	1.8675	6.31225	1.8675	5.2656	1.8675	4.46573		1.8675	6.46398	1.8675	6.37619	1.8675	6.26391	1.8675	6.10278	1.8675	5.90574	1.8675	5.76641
												1.869	6.31495	1.29269		1.869	7.76497	1.07021		1.869	7.72488	1.869	1.34383		1.869	7.90627	1.869	7.6145	1.869	7.06838	1.869	6.31495	1.869	5.26607	1.869	4.46354		1.869	6.46288	1.869	6.39719	1.869	6.24547	1.869	6.09725	1.869	5.88812	1.869	5.77432
												1.8705	6.31458	1.29109		1.8705	7.76821	1.06965		1.8705	7.72482	1.8705	1.3438		1.8705	7.90816	1.8705	7.61474	1.8705	7.06427	1.8705	6.31458	1.8705	5.26341	1.8705	4.45939		1.8705	6.46133	1.8705	6.39441	1.8705	6.26446	1.8705	6.10285	1.8705	5.89514	1.8705	5.76787
												1.872	6.31327	1.29333		1.872	7.76877	1.06973		1.872	7.72488	1.872	1.34371		1.872	7.90992	1.872	7.61647	1.872	7.06598	1.872	6.31327	1.872	5.26313	1.872	4.46252		1.872	6.46149	1.872	6.40098	1.872	6.25251	1.872	6.09873	1.872	5.89438	1.872	5.76983
												1.8735	6.31345	1.29327		1.8735	7.77261	1.06907		1.8735	7.72378	1.8735	1.34394		1.8735	7.90729	1.8735	7.61452	1.8735	7.06504	1.8735	6.31345	1.8735	5.2618	1.8735	4.45879		1.8735	6.46775	1.8735	6.39108	1.8735	6.27487	1.8735	6.10031	1.8735	5.89019	1.8735	5.78002
												1.875	6.31204	1.29386		1.875	7.76952	1.06975		1.875	7.72429	1.875	1.344		1.875	7.9094	1.875	7.61213	1.875	7.05966	1.875	6.31204	1.875	5.2599	1.875	4.45818		1.875	6.45967	1.875	6.3862	1.875	6.25386	1.875	6.09478	1.875	5.89312	1.875	5.77381
												1.8765	6.30384	1.29343		1.8765	7.76855	1.07093		1.8765	7.72415	1.8765	1.34449		1.8765	7.90696	1.8765	7.6139	1.8765	7.06581	1.8765	6.30384	1.8765	5.25403	1.8765	4.45949		1.8765	6.45717	1.8765	6.39528	1.8765	6.26266	1.8765	6.10188	1.8765	5.88516	1.8765	5.76743
												1.878	6.30568	1.29383		1.878	7.77085	1.06947		1.878	7.72457	1.878	1.34431		1.878	7.90497	1.878	7.61235	1.878	7.06075	1.878	6.30568	1.878	5.24596	1.878	4.45796		1.878	6.45937	1.878	6.39223	1.878	6.26009	1.878	6.10116	1.878	5.8844	1.878	5.77102
												1.8795	6.307	1.29586		1.8795	7.76406	1.07094		1.8795	7.7256	1.8795	1.34432		1.8795	7.90691	1.8795	7.61313	1.8795	7.05829	1.8795	6.307	1.8795	5.25599	1.8795	4.45702		1.8795	6.46138	1.8795	6.39051	1.8795	6.25593	1.8795	6.10368	1.8795	5.88549	1.8795	5.76649
												1.881	6.30747	1.29189		1.881	7.76985	1.07002		1.881	7.72367	1.881	1.34429		1.881	7.90776	1.881	7.61304	1.881	7.0571	1.881	6.30747	1.881	5.25844	1.881	4.4551		1.881	6.46003	1.881	6.37421	1.881	6.25551	1.881	6.105	1.881	5.8977	1.881	5.77398
												1.8825	6.30315	1.29329		1.8825	7.77008	1.07072		1.8825	7.72494	1.8825	1.34404		1.8825	7.90672	1.8825	7.60958	1.8825	7.06034	1.8825	6.30315	1.8825	5.25401	1.8825	4.45453		1.8825	6.47215	1.8825	6.3843	1.8825	6.25734	1.8825	6.08151	1.8825	5.89171	1.8825	5.76994
												1.884	6.30876	1.29648		1.884	7.76312	1.07048		1.884	7.72358	1.884	1.34395		1.884	7.90727	1.884	7.61076	1.884	7.05799	1.884	6.30876	1.884	5.25363	1.884	4.45346		1.884	6.4528	1.884	6.38395	1.884	6.25456	1.884	6.08915	1.884	5.90347	1.884	5.76769
												1.8855	6.30115	1.29661		1.8855	7.77502	1.07046		1.8855	7.72436	1.8855	1.34373		1.8855	7.90517	1.8855	7.60992	1.8855	7.05552	1.8855	6.30115	1.8855	5.25071	1.8855	4.45436		1.8855	6.45984	1.8855	6.39827	1.8855	6.26712	1.8855	6.1087	1.8855	5.88974	1.8855	5.77417
												1.887	6.30197	1.29673		1.887	7.76978	1.06874		1.887	7.72458	1.887	1.34392		1.887	7.90879	1.887	7.60679	1.887	7.06088	1.887	6.30197	1.887	5.24611	1.887	4.45341		1.887	6.459	1.887	6.40398	1.887	6.25559	1.887	6.1015	1.887	5.88522	1.887	5.77307
												1.8885	6.30156	1.29864		1.8885	7.77144	1.07069		1.8885	7.72528	1.8885	1.34431		1.8885	7.90321	1.8885	7.60738	1.8885	7.05528	1.8885	6.30156	1.8885	5.24676	1.8885	4.45132		1.8885	6.46181	1.8885	6.39172	1.8885	6.25046	1.8885	6.09652	1.8885	5.89094	1.8885	5.77029
												1.89	6.30073	1.2972		1.89	7.77071	1.06911		1.89	7.72422	1.89	1.34394		1.89	7.9061	1.89	7.6096	1.89	7.05494	1.89	6.30073	1.89	5.24767	1.89	4.45022		1.89	6.4581	1.89	6.40151	1.89	6.26386	1.89	6.0901	1.89	5.89142	1.89	5.76922
												1.8915	6.2996	1.29751		1.8915	7.76818	1.06932		1.8915	7.72463	1.8915	1.34429		1.8915	7.90395	1.8915	7.60583	1.8915	7.05878	1.8915	6.2996	1.8915	5.24472	1.8915	4.44855		1.8915	6.4712	1.8915	6.38426	1.8915	6.26515	1.8915	6.10156	1.8915	5.89499	1.8915	5.76854
												1.893	6.29624	1.29939		1.893	7.76912	1.06962		1.893	7.72452	1.893	1.34484		1.893	7.90791	1.893	7.6035	1.893	7.0563	1.893	6.29624	1.893	5.23944	1.893	4.44508		1.893	6.466	1.893	6.39343	1.893	6.26352	1.893	6.08848	1.893	5.90144	1.893	5.77644
												1.8945	6.29594	1.29863		1.8945	7.76655	1.06879		1.8945	7.72409	1.8945	1.3443		1.8945	7.90394	1.8945	7.61112	1.8945	7.04807	1.8945	6.29594	1.8945	5.24347	1.8945	4.44418		1.8945	6.4578	1.8945	6.38988	1.8945	6.26168	1.8945	6.10295	1.8945	5.89361	1.8945	5.76714
												1.896	6.29692	1.30053		1.896	7.7699	1.07044		1.896	7.72367	1.896	1.34474		1.896	7.90852	1.896	7.60648	1.896	7.04439	1.896	6.29692	1.896	5.23707	1.896	4.44694		1.896	6.46246	1.896	6.37735	1.896	6.24795	1.896	6.09694	1.896	5.89531	1.896	5.77279
												1.8975	6.29408	1.29975		1.8975	7.76812	1.07026		1.8975	7.72359	1.8975	1.34423		1.8975	7.90203	1.8975	7.60399	1.8975	7.04649	1.8975	6.29408	1.8975	5.2363	1.8975	4.44887		1.8975	6.45232	1.8975	6.39277	1.8975	6.26823	1.8975	6.09306	1.8975	5.8977	1.8975	5.76608
												1.899	6.2933	1.29881		1.899	7.76873	1.0695		1.899	7.72399	1.899	1.34431		1.899	7.90702	1.899	7.60682	1.899	7.04646	1.899	6.2933	1.899	5.23664	1.899	4.44447		1.899	6.45742	1.899	6.40198	1.899	6.26257	1.899	6.10168	1.899	5.9087	1.899	5.77228
												1.9005	6.29238	1.30064		1.9005	7.76872	1.06914		1.9005	7.72498	1.9005	1.34465		1.9005	7.90404	1.9005	7.60308	1.9005	7.04588	1.9005	6.29238	1.9005	5.23211	1.9005	4.44111		1.9005	6.46591	1.9005	6.40436	1.9005	6.25902	1.9005	6.10125	1.9005	5.89058	1.9005	5.77701
												1.902	6.29286	1.30004		1.902	7.76954	1.06985		1.902	7.72405	1.902	1.34388		1.902	7.90091	1.902	7.60561	1.902	7.04843	1.902	6.29286	1.902	5.23723	1.902	4.44326		1.902	6.46074	1.902	6.39667	1.902	6.26163	1.902	6.08803	1.902	5.89178	1.902	5.76978
												1.9035	6.28894	1.29909		1.9035	7.77064	1.06786		1.9035	7.72454	1.9035	1.34521		1.9035	7.90011	1.9035	7.60437	1.9035	7.04553	1.9035	6.28894	1.9035	5.23264	1.9035	4.44117		1.9035	6.44867	1.9035	6.37991	1.9035	6.27444	1.9035	6.08489	1.9035	5.89064	1.9035	5.7719
												1.905	6.28991	1.3014		1.905	7.76635	1.06795		1.905	7.72465	1.905	1.34415		1.905	7.90157	1.905	7.60486	1.905	7.03933	1.905	6.28991	1.905	5.23165	1.905	4.44084		1.905	6.44971	1.905	6.39183	1.905	6.26291	1.905	6.07308	1.905	5.89642	1.905	5.77619
												1.9065	6.28817	1.30258		1.9065	7.7671	1.06863		1.9065	7.72479	1.9065	1.34462		1.9065	7.90244	1.9065	7.60084	1.9065	7.04441	1.9065	6.28817	1.9065	5.2321	1.9065	4.43882		1.9065	6.45495	1.9065	6.39971	1.9065	6.25606	1.9065	6.11323	1.9065	5.87645	1.9065	5.76541
												1.908	6.28451	1.30244		1.908	7.76928	1.06794		1.908	7.72542	1.908	1.34423		1.908	7.8984	1.908	7.60816	1.908	7.04861	1.908	6.28451	1.908	5.22803	1.908	4.43691		1.908	6.45615	1.908	6.3967	1.908	6.26282	1.908	6.10175	1.908	5.87093	1.908	5.76777
												1.9095	6.28661	1.30141		1.9095	7.76556	1.06884		1.9095	7.72477	1.9095	1.34439		1.9095	7.89882	1.9095	7.60075	1.9095	7.04385	1.9095	6.28661	1.9095	5.2223	1.9095	4.43794		1.9095	6.45352	1.9095	6.39116	1.9095	6.25601	1.9095	6.0881	1.9095	5.88955	1.9095	5.77328
												1.911	6.28261	1.30256		1.911	7.76893	1.0697		1.911	7.72499	1.911	1.34426		1.911	7.89612	1.911	7.59207	1.911	7.04092	1.911	6.28261	1.911	5.22747	1.911	4.43603		1.911	6.45945	1.911	6.37861	1.911	6.26841	1.911	6.09433	1.911	5.90114	1.911	5.77156
												1.9125	6.28146	1.30203		1.9125	7.76677	1.06913		1.9125	7.72356	1.9125	1.34451		1.9125	7.89881	1.9125	7.60313	1.9125	7.04051	1.9125	6.28146	1.9125	5.22558	1.9125	4.4353		1.9125	6.46028	1.9125	6.38436	1.9125	6.25953	1.9125	6.09571	1.9125	5.90147	1.9125	5.77225
												1.914	6.28013	1.30424		1.914	7.76369	1.06896		1.914	7.724	1.914	1.34435		1.914	7.89523	1.914	7.60207	1.914	7.03935	1.914	6.28013	1.914	5.22705	1.914	4.43482		1.914	6.4487	1.914	6.38349	1.914	6.25078	1.914	6.08583	1.914	5.88824	1.914	5.77156
												1.9155	6.27538	1.30431		1.9155	7.76795	1.06889		1.9155	7.72463	1.9155	1.34436		1.9155	7.89404	1.9155	7.60314	1.9155	7.03518	1.9155	6.27538	1.9155	5.22065	1.9155	4.43671		1.9155	6.45141	1.9155	6.39281	1.9155	6.26659	1.9155	6.10324	1.9155	5.89503	1.9155	5.7771
												1.917	6.2785	1.30332		1.917	7.76797	1.07078		1.917	7.72448	1.917	1.3443		1.917	7.89046	1.917	7.59823	1.917	7.0374	1.917	6.2785	1.917	5.21922	1.917	4.43529		1.917	6.45232	1.917	6.38637	1.917	6.25191	1.917	6.08846	1.917	5.89674	1.917	5.77262
												1.9185	6.27411	1.30383		1.9185	7.76622	1.07034		1.9185	7.72363	1.9185	1.34466		1.9185	7.89312	1.9185	7.59986	1.9185	7.03723	1.9185	6.27411	1.9185	5.21774	1.9185	4.43466		1.9185	6.45107	1.9185	6.39786	1.9185	6.26195	1.9185	6.0851	1.9185	5.90136	1.9185	5.766
												1.92	6.27535	1.30463		1.92	7.76655	1.06922		1.92	7.72452	1.92	1.3452		1.92	7.89786	1.92	7.59994	1.92	7.03571	1.92	6.27535	1.92	5.22143	1.92	4.43062		1.92	6.45326	1.92	6.39576	1.92	6.25431	1.92	6.10201	1.92	5.87911	1.92	5.77356
												1.9215	6.27297	1.30445		1.9215	7.77019	1.06953		1.9215	7.72434	1.9215	1.34517		1.9215	7.89979	1.9215	7.59834	1.9215	7.02689	1.9215	6.27297	1.9215	5.21667	1.9215	4.42911		1.9215	6.44912	1.9215	6.39498	1.9215	6.25484	1.9215	6.09536	1.9215	5.89016	1.9215	5.76064
												1.923	6.27148	1.30599		1.923	7.76569	1.06902		1.923	7.72465	1.923	1.34455		1.923	7.89359	1.923	7.59973	1.923	7.02802	1.923	6.27148	1.923	5.21633	1.923	4.42952		1.923	6.46003	1.923	6.40148	1.923	6.24027	1.923	6.08112	1.923	5.88791	1.923	5.76847
												1.9245	6.27047	1.30787		1.9245	7.76881	1.06957		1.9245	7.72317	1.9245	1.3447		1.9245	7.89479	1.9245	7.59897	1.9245	7.03261	1.9245	6.27047	1.9245	5.21432	1.9245	4.42748		1.9245	6.46633	1.9245	6.38552	1.9245	6.25086	1.9245	6.0997	1.9245	5.89433	1.9245	5.76455
												1.926	6.26476	1.3074		1.926	7.76954	1.06996		1.926	7.72475	1.926	1.34522		1.926	7.8937	1.926	7.60374	1.926	7.03394	1.926	6.26476	1.926	5.21527	1.926	4.42966		1.926	6.45789	1.926	6.38269	1.926	6.25331	1.926	6.08495	1.926	5.88128	1.926	5.76617
												1.9275	6.26043	1.30745		1.9275	7.76622	1.06912		1.9275	7.7231	1.9275	1.34461		1.9275	7.89726	1.9275	7.59985	1.9275	7.03471	1.9275	6.26043	1.9275	5.21419	1.9275	4.43046		1.9275	6.46823	1.9275	6.39674	1.9275	6.26487	1.9275	6.10273	1.9275	5.89449	1.9275	5.76294
												1.929	6.2677	1.30563		1.929	7.76447	1.06809		1.929	7.72521	1.929	1.34567		1.929	7.892	1.929	7.60163	1.929	7.02865	1.929	6.2677	1.929	5.21351	1.929	4.42849		1.929	6.4514	1.929	6.38118	1.929	6.25287	1.929	6.08146	1.929	5.88764	1.929	5.7707
												1.9305	6.26541	1.30739		1.9305	7.77009	1.06874		1.9305	7.72337	1.9305	1.34458		1.9305	7.8965	1.9305	7.59796	1.9305	7.03576	1.9305	6.26541	1.9305	5.21195	1.9305	4.42726		1.9305	6.45988	1.9305	6.39122	1.9305	6.25117	1.9305	6.09543	1.9305	5.88903	1.9305	5.76682
												1.932	6.26435	1.30653		1.932	7.76591	1.06789		1.932	7.72332	1.932	1.34546		1.932	7.89938	1.932	7.59703	1.932	7.02829	1.932	6.26435	1.932	5.20523	1.932	4.42436		1.932	6.46999	1.932	6.3905	1.932	6.25621	1.932	6.09726	1.932	5.88986	1.932	5.76449
												1.9335	6.25657	1.30749		1.9335	7.76877	1.06958		1.9335	7.72572	1.9335	1.34392		1.9335	7.89677	1.9335	7.59514	1.9335	7.02969	1.9335	6.25657	1.9335	5.21006	1.9335	4.42241		1.9335	6.45744	1.9335	6.39437	1.9335	6.26084	1.9335	6.09059	1.9335	5.88623	1.9335	5.75926
												1.935	6.25611	1.3104		1.935	7.77013	1.06949		1.935	7.72435	1.935	1.34471		1.935	7.89288	1.935	7.59429	1.935	7.03172	1.935	6.25611	1.935	5.20623	1.935	4.4199		1.935	6.45187	1.935	6.39256	1.935	6.2559	1.935	6.09293	1.935	5.89384	1.935	5.76065
												1.9365	6.25981	1.31042		1.9365	7.76977	1.06863		1.9365	7.72367	1.9365	1.34501		1.9365	7.89665	1.9365	7.59857	1.9365	7.02386	1.9365	6.25981	1.9365	5.20478	1.9365	4.4175		1.9365	6.45549	1.9365	6.40173	1.9365	6.26041	1.9365	6.09461	1.9365	5.88961	1.9365	5.765
												1.938	6.25677	1.30969		1.938	7.76967	1.06973		1.938	7.72377	1.938	1.3447		1.938	7.89304	1.938	7.59914	1.938	7.02759	1.938	6.25677	1.938	5.20199	1.938	4.42206		1.938	6.45185	1.938	6.39286	1.938	6.25285	1.938	6.09579	1.938	5.89656	1.938	5.76777
												1.9395	6.25897	1.31083		1.9395	7.76667	1.0684		1.9395	7.72383	1.9395	1.3452		1.9395	7.89395	1.9395	7.59567	1.9395	7.02579	1.9395	6.25897	1.9395	5.20281	1.9395	4.42034		1.9395	6.45795	1.9395	6.39597	1.9395	6.24997	1.9395	6.08554	1.9395	5.9062	1.9395	5.77304
												1.941	6.25937	1.31013		1.941	7.76944	1.06855		1.941	7.72416	1.941	1.34537		1.941	7.89042	1.941	7.59279	1.941	7.02682	1.941	6.25937	1.941	5.19953	1.941	4.41707		1.941	6.46747	1.941	6.39399	1.941	6.2485	1.941	6.08011	1.941	5.88646	1.941	5.76752
												1.9425	6.25549	1.30936		1.9425	7.76526	1.06751		1.9425	7.72169	1.9425	1.34476		1.9425	7.89367	1.9425	7.58644	1.9425	7.02271	1.9425	6.25549	1.9425	5.1985	1.9425	4.41576		1.9425	6.45677	1.9425	6.39201	1.9425	6.26129	1.9425	6.07079	1.9425	5.87254	1.9425	5.76908
												1.944	6.25496	1.31058		1.944	7.76915	1.06961		1.944	7.72358	1.944	1.34507		1.944	7.89581	1.944	7.5927	1.944	7.02405	1.944	6.25496	1.944	5.20144	1.944	4.41515		1.944	6.4598	1.944	6.39994	1.944	6.24199	1.944	6.08286	1.944	5.88059	1.944	5.77642
												1.9455	6.25573	1.31098		1.9455	7.76754	1.06957		1.9455	7.72425	1.9455	1.34513		1.9455	7.89501	1.9455	7.59887	1.9455	7.01901	1.9455	6.25573	1.9455	5.19676	1.9455	4.41449		1.9455	6.46406	1.9455	6.39426	1.9455	6.23474	1.9455	6.08645	1.9455	5.89263	1.9455	5.76843
												1.947	6.25303	1.31407		1.947	7.76476	1.07009		1.947	7.72505	1.947	1.34509		1.947	7.8971	1.947	7.59468	1.947	7.02361	1.947	6.25303	1.947	5.19785	1.947	4.41599		1.947	6.45949	1.947	6.38789	1.947	6.25885	1.947	6.08985	1.947	5.88858	1.947	5.76441
												1.9485	6.25204	1.31343		1.9485	7.76847	1.06779		1.9485	7.72252	1.9485	1.34508		1.9485	7.89227	1.9485	7.5946	1.9485	7.02282	1.9485	6.25204	1.9485	5.18992	1.9485	4.4134		1.9485	6.45451	1.9485	6.39246	1.9485	6.25487	1.9485	6.09579	1.9485	5.87983	1.9485	5.76471
												1.95	6.25175	1.31134		1.95	7.77041	1.0695		1.95	7.72451	1.95	1.3451		1.95	7.89783	1.95	7.59249	1.95	7.02217	1.95	6.25175	1.95	5.19282	1.95	4.40965		1.95	6.45722	1.95	6.39266	1.95	6.2507	1.95	6.08762	1.95	5.88195	1.95	5.7667
												1.9515	6.24851	1.31308		1.9515	7.7707	1.06854		1.9515	7.72293	1.9515	1.34536		1.9515	7.89092	1.9515	7.59341	1.9515	7.02242	1.9515	6.24851	1.9515	5.19262	1.9515	4.40842		1.9515	6.46963	1.9515	6.38702	1.9515	6.25344	1.9515	6.08568	1.9515	5.87185	1.9515	5.77021
												1.953	6.25197	1.31389		1.953	7.76937	1.06899		1.953	7.72468	1.953	1.34505		1.953	7.89171	1.953	7.58694	1.953	7.02143	1.953	6.25197	1.953	5.18954	1.953	4.4072		1.953	6.45938	1.953	6.37767	1.953	6.25374	1.953	6.08337	1.953	5.87417	1.953	5.76627
												1.9545	6.24716	1.31244		1.9545	7.76567	1.06754		1.9545	7.7245	1.9545	1.34545		1.9545	7.89294	1.9545	7.59518	1.9545	7.01481	1.9545	6.24716	1.9545	5.18775	1.9545	4.40763		1.9545	6.4669	1.9545	6.39293	1.9545	6.25525	1.9545	6.09249	1.9545	5.87889	1.9545	5.76572
												1.956	6.24534	1.31466		1.956	7.76972	1.06865		1.956	7.72368	1.956	1.34545		1.956	7.89679	1.956	7.59521	1.956	7.00844	1.956	6.24534	1.956	5.18073	1.956	4.41027		1.956	6.46371	1.956	6.39454	1.956	6.25902	1.956	6.07523	1.956	5.87591	1.956	5.75425
												1.9575	6.2439	1.31529		1.9575	7.76714	1.06848		1.9575	7.72352	1.9575	1.34474		1.9575	7.89546	1.9575	7.58997	1.9575	7.02116	1.9575	6.2439	1.9575	5.18729	1.9575	4.40701		1.9575	6.45836	1.9575	6.40022	1.9575	6.23935	1.9575	6.08881	1.9575	5.88082	1.9575	5.76668
												1.959	6.24272	1.31512		1.959	7.76487	1.0691		1.959	7.7236	1.959	1.34551		1.959	7.88955	1.959	7.58259	1.959	7.01779	1.959	6.24272	1.959	5.18762	1.959	4.40404		1.959	6.44979	1.959	6.39697	1.959	6.24703	1.959	6.0806	1.959	5.88012	1.959	5.76132
												1.9605	6.2477	1.31399		1.9605	7.77158	1.06891		1.9605	7.72302	1.9605	1.34561		1.9605	7.89532	1.9605	7.58998	1.9605	7.0162	1.9605	6.2477	1.9605	5.18575	1.9605	4.40347		1.9605	6.45332	1.9605	6.39244	1.9605	6.23899	1.9605	6.08132	1.9605	5.87085	1.9605	5.76213
												1.962	6.24477	1.31402		1.962	7.76556	1.06932		1.962	7.72261	1.962	1.34502		1.962	7.89514	1.962	7.58985	1.962	7.01469	1.962	6.24477	1.962	5.17954	1.962	4.40284		1.962	6.46054	1.962	6.38818	1.962	6.24038	1.962	6.08007	1.962	5.87997	1.962	5.76351
												1.9635	6.23989	1.31583		1.9635	7.76689	1.06906		1.9635	7.72439	1.9635	1.34567		1.9635	7.89343	1.9635	7.5916	1.9635	7.01432	1.9635	6.23989	1.9635	5.18068	1.9635	4.40304		1.9635	6.47584	1.9635	6.3957	1.9635	6.25295	1.9635	6.08504	1.9635	5.88476	1.9635	5.7598
												1.965	6.24143	1.31646		1.965	7.76993	1.06907		1.965	7.72375	1.965	1.34462		1.965	7.89413	1.965	7.59473	1.965	7.01047	1.965	6.24143	1.965	5.17805	1.965	4.40167		1.965	6.45541	1.965	6.39112	1.965	6.24928	1.965	6.09143	1.965	5.88772	1.965	5.76135
												1.9665	6.23461	1.31577		1.9665	7.76294	1.07003		1.9665	7.72484	1.9665	1.34554		1.9665	7.89128	1.9665	7.59395	1.9665	7.01307	1.9665	6.23461	1.9665	5.1794	1.9665	4.4017		1.9665	6.46585	1.9665	6.40322	1.9665	6.25675	1.9665	6.08341	1.9665	5.89817	1.9665	5.76636
												1.968	6.23705	1.31586		1.968	7.76963	1.0684		1.968	7.72401	1.968	1.34482		1.968	7.88359	1.968	7.5907	1.968	7.01409	1.968	6.23705	1.968	5.18188	1.968	4.40073		1.968	6.46464	1.968	6.39076	1.968	6.23728	1.968	6.08193	1.968	5.87809	1.968	5.75808
												1.9695	6.23642	1.3168		1.9695	7.77117	1.06745		1.9695	7.7233	1.9695	1.34489		1.9695	7.88269	1.9695	7.59244	1.9695	7.01568	1.9695	6.23642	1.9695	5.17953	1.9695	4.39827		1.9695	6.46635	1.9695	6.39861	1.9695	6.24966	1.9695	6.08118	1.9695	5.88339	1.9695	5.75658
												1.971	6.23787	1.31826		1.971	7.76934	1.06815		1.971	7.72366	1.971	1.34562		1.971	7.89031	1.971	7.59551	1.971	7.01346	1.971	6.23787	1.971	5.17738	1.971	4.39265		1.971	6.47137	1.971	6.39057	1.971	6.24898	1.971	6.08527	1.971	5.88112	1.971	5.7623
												1.9725	6.23383	1.31864		1.9725	7.77017	1.0686		1.9725	7.72398	1.9725	1.34482		1.9725	7.89278	1.9725	7.59348	1.9725	7.01176	1.9725	6.23383	1.9725	5.17527	1.9725	4.39386		1.9725	6.46512	1.9725	6.38955	1.9725	6.25093	1.9725	6.08742	1.9725	5.88501	1.9725	5.76727
												1.974	6.23417	1.31829		1.974	7.76922	1.0668		1.974	7.72303	1.974	1.34526		1.974	7.88743	1.974	7.59118	1.974	7.00814	1.974	6.23417	1.974	5.17051	1.974	4.39437		1.974	6.4626	1.974	6.38372	1.974	6.24778	1.974	6.07909	1.974	5.88647	1.974	5.7561
												1.9755	6.22988	1.31904		1.9755	7.76395	1.06954		1.9755	7.7237	1.9755	1.34489		1.9755	7.88963	1.9755	7.58914	1.9755	7.00872	1.9755	6.22988	1.9755	5.16924	1.9755	4.39648		1.9755	6.46934	1.9755	6.39079	1.9755	6.23645	1.9755	6.08319	1.9755	5.88605	1.9755	5.76188
												1.977	6.22907	1.32049		1.977	7.76903	1.06811		1.977	7.72364	1.977	1.34561		1.977	7.88536	1.977	7.58907	1.977	7.01157	1.977	6.22907	1.977	5.16977	1.977	4.39445		1.977	6.47095	1.977	6.38409	1.977	6.24726	1.977	6.07046	1.977	5.88701	1.977	5.7591
												1.9785	6.22755	1.31949		1.9785	7.76778	1.06978		1.9785	7.7235	1.9785	1.34497		1.9785	7.88581	1.9785	7.58995	1.9785	7.00741	1.9785	6.22755	1.9785	5.16613	1.9785	4.39324		1.9785	6.45403	1.9785	6.39107	1.9785	6.24569	1.9785	6.08523	1.9785	5.87857	1.9785	5.76209
												1.98	6.2278	1.32101		1.98	7.76909	1.06854		1.98	7.72251	1.98	1.34516		1.98	7.88793	1.98	7.59303	1.98	7.00672	1.98	6.2278	1.98	5.16598	1.98	4.39338		1.98	6.46225	1.98	6.38197	1.98	6.2386	1.98	6.08353	1.98	5.87346	1.98	5.75573
												1.9815	6.22585	1.32133		1.9815	7.7692	1.0703		1.9815	7.72333	1.9815	1.34528		1.9815	7.88955	1.9815	7.58869	1.9815	7.00703	1.9815	6.22585	1.9815	5.16478	1.9815	4.38729		1.9815	6.46239	1.9815	6.39446	1.9815	6.2526	1.9815	6.08153	1.9815	5.87699	1.9815	5.76413
												1.983	6.2286	1.32025		1.983	7.76705	1.06829		1.983	7.72242	1.983	1.34498		1.983	7.88651	1.983	7.59168	1.983	7.00346	1.983	6.2286	1.983	5.16266	1.983	4.39022		1.983	6.45639	1.983	6.38688	1.983	6.24292	1.983	6.0872	1.983	5.87323	1.983	5.76044
												1.9845	6.22225	1.32297		1.9845	7.77152	1.06871		1.9845	7.72379	1.9845	1.34519		1.9845	7.88776	1.9845	7.58719	1.9845	7.0043	1.9845	6.22225	1.9845	5.16029	1.9845	4.38888		1.9845	6.45693	1.9845	6.39514	1.9845	6.25028	1.9845	6.08741	1.9845	5.88624	1.9845	5.77031
												1.986	6.22148	1.32202		1.986	7.76618	1.06902		1.986	7.72277	1.986	1.34526		1.986	7.89037	1.986	7.58963	1.986	7.00449	1.986	6.22148	1.986	5.16229	1.986	4.39198		1.986	6.46205	1.986	6.38492	1.986	6.24286	1.986	6.07728	1.986	5.87312	1.986	5.77407
												1.9875	6.22275	1.32259		1.9875	7.76668	1.06694		1.9875	7.72317	1.9875	1.34501		1.9875	7.88762	1.9875	7.59052	1.9875	6.99974	1.9875	6.22275	1.9875	5.15829	1.9875	4.38739		1.9875	6.46018	1.9875	6.3858	1.9875	6.24475	1.9875	6.08113	1.9875	5.88309	1.9875	5.75728
												1.989	6.21838	1.32171		1.989	7.77125	1.06906		1.989	7.72444	1.989	1.34512		1.989	7.88517	1.989	7.59247	1.989	7.00319	1.989	6.21838	1.989	5.15995	1.989	4.38457		1.989	6.46228	1.989	6.38344	1.989	6.24034	1.989	6.07883	1.989	5.87603	1.989	5.76713
												1.9905	6.22407	1.32332		1.9905	7.76872	1.06877		1.9905	7.72312	1.9905	1.34535		1.9905	7.88526	1.9905	7.58998	1.9905	7.00333	1.9905	6.22407	1.9905	5.156	1.9905	4.38639		1.9905	6.46655	1.9905	6.38598	1.9905	6.23782	1.9905	6.08308	1.9905	5.87286	1.9905	5.75915
												1.992	6.21855	1.32292		1.992	7.76777	1.06782		1.992	7.72299	1.992	1.34631		1.992	7.88331	1.992	7.59233	1.992	7.00476	1.992	6.21855	1.992	5.1582	1.992	4.38359		1.992	6.47224	1.992	6.39344	1.992	6.24546	1.992	6.07126	1.992	5.87697	1.992	5.76856
												1.9935	6.21866	1.32451		1.9935	7.76747	1.06905		1.9935	7.72301	1.9935	1.3461		1.9935	7.88651	1.9935	7.58966	1.9935	7.00248	1.9935	6.21866	1.9935	5.15267	1.9935	4.38453		1.9935	6.45832	1.9935	6.38995	1.9935	6.25422	1.9935	6.08336	1.9935	5.88266	1.9935	5.76538
												1.995	6.21757	1.32284		1.995	7.76834	1.06857		1.995	7.72428	1.995	1.3454		1.995	7.88933	1.995	7.58855	1.995	7.00165	1.995	6.21757	1.995	5.1529	1.995	4.38344		1.995	6.46011	1.995	6.39112	1.995	6.23832	1.995	6.08209	1.995	5.87636	1.995	5.75824
												1.9965	6.21256	1.32525		1.9965	7.76686	1.06906		1.9965	7.72362	1.9965	1.34516		1.9965	7.88677	1.9965	7.58923	1.9965	6.9986	1.9965	6.21256	1.9965	5.14813	1.9965	4.38332		1.9965	6.46299	1.9965	6.37921	1.9965	6.2385	1.9965	6.08696	1.9965	5.88081	1.9965	5.7565
												1.998	6.21584	1.32469		1.998	7.77276	1.06785		1.998	7.72333	1.998	1.34502		1.998	7.88551	1.998	7.58936	1.998	6.99875	1.998	6.21584	1.998	5.15308	1.998	4.38007		1.998	6.43186	1.998	6.38989	1.998	6.23686	1.998	6.08146	1.998	5.87878	1.998	5.75591
												1.9995	6.21323	1.32475		1.9995	7.76822	1.06813		1.9995	7.72352	1.9995	1.34496		1.9995	7.88365	1.9995	7.58578	1.9995	7.00192	1.9995	6.21323	1.9995	5.1508	1.9995	4.3825		1.9995	6.45006	1.9995	6.37748	1.9995	6.23897	1.9995	6.0644	1.9995	5.86772	1.9995	5.76528
												2.001	6.21399	1.32526		2.001	7.76559	1.06804		2.001	7.72282	2.001	1.34546		2.001	7.88449	2.001	7.5887	2.001	6.99902	2.001	6.21399	2.001	5.1478	2.001	4.38008		2.001	6.46293	2.001	6.39482	2.001	6.2579	2.001	6.08077	2.001	5.86075	2.001	5.75978
												2.0025	6.21	1.3254		2.0025	7.76992	1.06686		2.0025	7.72368	2.0025	1.34604		2.0025	7.88574	2.0025	7.58304	2.0025	6.99629	2.0025	6.21	2.0025	5.14604	2.0025	4.37834		2.0025	6.4545	2.0025	6.38644	2.0025	6.25187	2.0025	6.07011	2.0025	5.87251	2.0025	5.76331
												2.004	6.21243	1.32707		2.004	7.76914	1.06657		2.004	7.72298	2.004	1.34571		2.004	7.88526	2.004	7.58835	2.004	6.99411	2.004	6.21243	2.004	5.14709	2.004	4.38021		2.004	6.44585	2.004	6.3796	2.004	6.24293	2.004	6.06591	2.004	5.87974	2.004	5.76347
												2.0055	6.20775	1.3263		2.0055	7.76801	1.06727		2.0055	7.72317	2.0055	1.34565		2.0055	7.88137	2.0055	7.58577	2.0055	6.99281	2.0055	6.20775	2.0055	5.14321	2.0055	4.3775		2.0055	6.45545	2.0055	6.39013	2.0055	6.25618	2.0055	6.07251	2.0055	5.86696	2.0055	5.77014
												2.007	6.20862	1.3274		2.007	7.76603	1.06797		2.007	7.72295	2.007	1.34543		2.007	7.88556	2.007	7.58967	2.007	6.99188	2.007	6.20862	2.007	5.14343	2.007	4.37513		2.007	6.46402	2.007	6.39365	2.007	6.24557	2.007	6.06975	2.007	5.87304	2.007	5.75996
												2.0085	6.20479	1.32571		2.0085	7.76775	1.06856		2.0085	7.72345	2.0085	1.34531		2.0085	7.88338	2.0085	7.58651	2.0085	6.9988	2.0085	6.20479	2.0085	5.14153	2.0085	4.37869		2.0085	6.46074	2.0085	6.38724	2.0085	6.2418	2.0085	6.07007	2.0085	5.88517	2.0085	5.75133
												2.01	6.2061	1.32481		2.01	7.76837	1.06727		2.01	7.7236	2.01	1.34555		2.01	7.88362	2.01	7.58497	2.01	6.99511	2.01	6.2061	2.01	5.13778	2.01	4.37676		2.01	6.45611	2.01	6.3915	2.01	6.24102	2.01	6.07969	2.01	5.87564	2.01	5.76218
												2.0115	6.20423	1.32637		2.0115	7.77293	1.06741		2.0115	7.72311	2.0115	1.34511		2.0115	7.88415	2.0115	7.58826	2.0115	6.99319	2.0115	6.20423	2.0115	5.14068	2.0115	4.37715		2.0115	6.45915	2.0115	6.39123	2.0115	6.24394	2.0115	6.07689	2.0115	5.87198	2.0115	5.75426
												2.013	6.2048	1.32811		2.013	7.76701	1.06758		2.013	7.72209	2.013	1.3453		2.013	7.88363	2.013	7.5863	2.013	6.99272	2.013	6.2048	2.013	5.13949	2.013	4.37486		2.013	6.45341	2.013	6.39081	2.013	6.24593	2.013	6.07213	2.013	5.88026	2.013	5.76322
												2.0145	6.2008	1.32945		2.0145	7.77239	1.0692		2.0145	7.72368	2.0145	1.34582		2.0145	7.88307	2.0145	7.58471	2.0145	6.98268	2.0145	6.2008	2.0145	5.14047	2.0145	4.37299		2.0145	6.46175	2.0145	6.38753	2.0145	6.24438	2.0145	6.07258	2.0145	5.8765	2.0145	5.7641
												2.016	6.19993	1.32741		2.016	7.76953	1.06837		2.016	7.72339	2.016	1.34593		2.016	7.88385	2.016	7.58747	2.016	6.99286	2.016	6.19993	2.016	5.13464	2.016	4.37492		2.016	6.46176	2.016	6.38537	2.016	6.23062	2.016	6.08062	2.016	5.86286	2.016	5.75833
												2.0175	6.1993	1.32955		2.0175	7.76575	1.06829		2.0175	7.72283	2.0175	1.34569		2.0175	7.88592	2.0175	7.58309	2.0175	6.99126	2.0175	6.1993	2.0175	5.13158	2.0175	4.37481		2.0175	6.4592	2.0175	6.39268	2.0175	6.25135	2.0175	6.06956	2.0175	5.85958	2.0175	5.75889
												2.019	6.19659	1.32787		2.019	7.77006	1.06606		2.019	7.72252	2.019	1.34592		2.019	7.88183	2.019	7.58431	2.019	6.98608	2.019	6.19659	2.019	5.13203	2.019	4.37105		2.019	6.45005	2.019	6.37744	2.019	6.24164	2.019	6.07637	2.019	5.86564	2.019	5.7586
												2.0205	6.19403	1.32842		2.0205	7.76615	1.06788		2.0205	7.72258	2.0205	1.3448		2.0205	7.88354	2.0205	7.58219	2.0205	6.99002	2.0205	6.19403	2.0205	5.13419	2.0205	4.37179		2.0205	6.44959	2.0205	6.39562	2.0205	6.23515	2.0205	6.0839	2.0205	5.8844	2.0205	5.75283
												2.022	6.19403	1.33033		2.022	7.769	1.06981		2.022	7.72198	2.022	1.34631		2.022	7.88204	2.022	7.58079	2.022	6.98318	2.022	6.19403	2.022	5.12999	2.022	4.37195		2.022	6.4519	2.022	6.39185	2.022	6.2348	2.022	6.06594	2.022	5.87626	2.022	5.74744
												2.0235	6.1968	1.32986		2.0235	7.76769	1.06875		2.0235	7.72253	2.0235	1.3461		2.0235	7.8823	2.0235	7.58235	2.0235	6.98319	2.0235	6.1968	2.0235	5.13351	2.0235	4.36687		2.0235	6.45224	2.0235	6.38292	2.0235	6.24459	2.0235	6.06742	2.0235	5.86803	2.0235	5.76314
												2.025	6.18888	1.33189		2.025	7.76779	1.06847		2.025	7.72319	2.025	1.34602		2.025	7.88193	2.025	7.58068	2.025	6.985	2.025	6.18888	2.025	5.12725	2.025	4.36791		2.025	6.46926	2.025	6.38451	2.025	6.24229	2.025	6.06929	2.025	5.87615	2.025	5.74871
												2.0265	6.19254	1.33078		2.0265	7.76431	1.06696		2.0265	7.72322	2.0265	1.34539		2.0265	7.88011	2.0265	7.58232	2.0265	6.9838	2.0265	6.19254	2.0265	5.1243	2.0265	4.36961		2.0265	6.46346	2.0265	6.38798	2.0265	6.24582	2.0265	6.06231	2.0265	5.87386	2.0265	5.76866
												2.028	6.19064	1.3305		2.028	7.76807	1.06904		2.028	7.72292	2.028	1.34587		2.028	7.87818	2.028	7.57999	2.028	6.98635	2.028	6.19064	2.028	5.1258	2.028	4.36607		2.028	6.46104	2.028	6.37316	2.028	6.24252	2.028	6.06609	2.028	5.87416	2.028	5.76025
												2.0295	6.19096	1.33109		2.0295	7.76951	1.06701		2.0295	7.72296	2.0295	1.3457		2.0295	7.87751	2.0295	7.57592	2.0295	6.98654	2.0295	6.19096	2.0295	5.12364	2.0295	4.3691		2.0295	6.46174	2.0295	6.39086	2.0295	6.24321	2.0295	6.07453	2.0295	5.87729	2.0295	5.75158
												2.031	6.1878	1.3336		2.031	7.76656	1.06874		2.031	7.7226	2.031	1.3463		2.031	7.87552	2.031	7.5796	2.031	6.98411	2.031	6.1878	2.031	5.1258	2.031	4.36265		2.031	6.4639	2.031	6.38216	2.031	6.24597	2.031	6.06527	2.031	5.86548	2.031	5.75959
												2.0325	6.18679	1.33127		2.0325	7.76708	1.06823		2.0325	7.7228	2.0325	1.34598		2.0325	7.8808	2.0325	7.58494	2.0325	6.98014	2.0325	6.18679	2.0325	5.12143	2.0325	4.36341		2.0325	6.44954	2.0325	6.39036	2.0325	6.25856	2.0325	6.07006	2.0325	5.86803	2.0325	5.76295
												2.034	6.18225	1.33407		2.034	7.76983	1.06851		2.034	7.72221	2.034	1.34571		2.034	7.8766	2.034	7.57771	2.034	6.98246	2.034	6.18225	2.034	5.11681	2.034	4.36219		2.034	6.44269	2.034	6.37326	2.034	6.241	2.034	6.06294	2.034	5.86672	2.034	5.75072
												2.0355	6.1827	1.33354		2.0355	7.76827	1.06778		2.0355	7.72358	2.0355	1.34568		2.0355	7.87416	2.0355	7.58167	2.0355	6.98144	2.0355	6.1827	2.0355	5.12306	2.0355	4.35947		2.0355	6.45808	2.0355	6.37958	2.0355	6.23825	2.0355	6.07628	2.0355	5.87941	2.0355	5.75623
												2.037	6.17956	1.33352		2.037	7.76505	1.06627		2.037	7.72313	2.037	1.34659		2.037	7.87685	2.037	7.57922	2.037	6.98406	2.037	6.17956	2.037	5.11508	2.037	4.3566		2.037	6.46997	2.037	6.39205	2.037	6.24159	2.037	6.07665	2.037	5.86496	2.037	5.76216
												2.0385	6.18204	1.33423		2.0385	7.76876	1.06821		2.0385	7.72153	2.0385	1.34583		2.0385	7.87366	2.0385	7.57426	2.0385	6.98484	2.0385	6.18204	2.0385	5.11838	2.0385	4.35918		2.0385	6.45788	2.0385	6.38515	2.0385	6.24334	2.0385	6.07248	2.0385	5.87018	2.0385	5.77008
												2.04	6.17851	1.33325		2.04	7.7656	1.06793		2.04	7.72346	2.04	1.34663		2.04	7.87888	2.04	7.57871	2.04	6.97592	2.04	6.17851	2.04	5.11214	2.04	4.35762		2.04	6.46471	2.04	6.38768	2.04	6.22815	2.04	6.07918	2.04	5.87118	2.04	5.75636
												2.0415	6.17657	1.3355		2.0415	7.76485	1.06633		2.0415	7.72238	2.0415	1.34537		2.0415	7.87266	2.0415	7.57825	2.0415	6.97099	2.0415	6.17657	2.0415	5.1139	2.0415	4.35987		2.0415	6.46918	2.0415	6.38659	2.0415	6.22479	2.0415	6.0638	2.0415	5.8687	2.0415	5.75949
												2.043	6.17011	1.33509		2.043	7.76725	1.06736		2.043	7.72319	2.043	1.34612		2.043	7.87506	2.043	7.57569	2.043	6.97499	2.043	6.17011	2.043	5.11373	2.043	4.35799		2.043	6.46154	2.043	6.38107	2.043	6.23269	2.043	6.07878	2.043	5.8729	2.043	5.7533
												2.0445	6.17116	1.33432		2.0445	7.76874	1.06723		2.0445	7.72359	2.0445	1.34559		2.0445	7.87258	2.0445	7.57597	2.0445	6.97978	2.0445	6.17116	2.0445	5.11206	2.0445	4.35843		2.0445	6.45524	2.0445	6.38049	2.0445	6.22664	2.0445	6.06267	2.0445	5.85736	2.0445	5.76433
												2.046	6.16578	1.33598		2.046	7.7703	1.06627		2.046	7.72179	2.046	1.34613		2.046	7.87522	2.046	7.58026	2.046	6.97641	2.046	6.16578	2.046	5.10954	2.046	4.35422		2.046	6.45436	2.046	6.3852	2.046	6.22087	2.046	6.0695	2.046	5.87432	2.046	5.75366
												2.0475	6.16972	1.33569		2.0475	7.7693	1.06596		2.0475	7.72373	2.0475	1.34634		2.0475	7.86918	2.0475	7.57326	2.0475	6.97145	2.0475	6.16972	2.0475	5.10863	2.0475	4.35572		2.0475	6.45804	2.0475	6.39713	2.0475	6.24585	2.0475	6.08755	2.0475	5.8742	2.0475	5.75801
												2.049	6.17482	1.33426		2.049	7.76511	1.06723		2.049	7.72279	2.049	1.34582		2.049	7.87097	2.049	7.57666	2.049	6.97175	2.049	6.17482	2.049	5.10868	2.049	4.35349		2.049	6.45319	2.049	6.38463	2.049	6.24233	2.049	6.06634	2.049	5.87217	2.049	5.76854
												2.0505	6.16688	1.33576		2.0505	7.76727	1.06672		2.0505	7.72374	2.0505	1.34648		2.0505	7.87713	2.0505	7.57806	2.0505	6.97412	2.0505	6.16688	2.0505	5.10714	2.0505	4.35144		2.0505	6.45631	2.0505	6.37925	2.0505	6.25789	2.0505	6.06983	2.0505	5.88291	2.0505	5.75171
												2.052	6.16897	1.33607		2.052	7.77065	1.06714		2.052	7.72292	2.052	1.34601		2.052	7.87643	2.052	7.57185	2.052	6.97378	2.052	6.16897	2.052	5.10559	2.052	4.35264		2.052	6.46319	2.052	6.38357	2.052	6.2389	2.052	6.06744	2.052	5.87603	2.052	5.75916
												2.0535	6.16238	1.33843		2.0535	7.7659	1.06843		2.0535	7.72322	2.0535	1.34656		2.0535	7.87624	2.0535	7.57354	2.0535	6.97541	2.0535	6.16238	2.0535	5.10396	2.0535	4.34867		2.0535	6.46324	2.0535	6.38816	2.0535	6.2319	2.0535	6.07542	2.0535	5.86167	2.0535	5.7584
												2.055	6.16332	1.33779		2.055	7.76723	1.06745		2.055	7.72353	2.055	1.34599		2.055	7.87618	2.055	7.57437	2.055	6.96895	2.055	6.16332	2.055	5.10653	2.055	4.35218		2.055	6.45297	2.055	6.38453	2.055	6.2433	2.055	6.06166	2.055	5.87528	2.055	5.74925
												2.0565	6.16505	1.33907		2.0565	7.76748	1.0677		2.0565	7.72254	2.0565	1.34626		2.0565	7.8711	2.0565	7.577	2.0565	6.97037	2.0565	6.16505	2.0565	5.10282	2.0565	4.34932		2.0565	6.43889	2.0565	6.38543	2.0565	6.24656	2.0565	6.07162	2.0565	5.85869	2.0565	5.7639
												2.058	6.16073	1.33863		2.058	7.7701	1.06697		2.058	7.7231	2.058	1.34609		2.058	7.87539	2.058	7.57421	2.058	6.97321	2.058	6.16073	2.058	5.10196	2.058	4.34693		2.058	6.455	2.058	6.39065	2.058	6.23499	2.058	6.07412	2.058	5.85841	2.058	5.75845
												2.0595	6.16429	1.33983		2.0595	7.76679	1.06715		2.0595	7.72207	2.0595	1.3464		2.0595	7.8771	2.0595	7.57007	2.0595	6.96934	2.0595	6.16429	2.0595	5.09724	2.0595	4.34858		2.0595	6.45315	2.0595	6.38162	2.0595	6.24066	2.0595	6.07543	2.0595	5.86848	2.0595	5.76674
												2.061	6.16169	1.33759		2.061	7.76984	1.06687		2.061	7.72226	2.061	1.34623		2.061	7.87575	2.061	7.56855	2.061	6.97002	2.061	6.16169	2.061	5.09417	2.061	4.34469		2.061	6.46267	2.061	6.38115	2.061	6.24673	2.061	6.07161	2.061	5.87819	2.061	5.75734
												2.0625	6.15938	1.33954		2.0625	7.76208	1.06755		2.0625	7.72288	2.0625	1.34613		2.0625	7.87644	2.0625	7.56121	2.0625	6.96998	2.0625	6.15938	2.0625	5.0957	2.0625	4.34537		2.0625	6.44624	2.0625	6.38526	2.0625	6.23372	2.0625	6.06932	2.0625	5.8586	2.0625	5.76124
												2.064	6.15717	1.34034		2.064	7.76429	1.06715		2.064	7.72266	2.064	1.34637		2.064	7.87313	2.064	7.57265	2.064	6.9653	2.064	6.15717	2.064	5.09457	2.064	4.34475		2.064	6.44168	2.064	6.38578	2.064	6.23487	2.064	6.07177	2.064	5.86455	2.064	5.74967
												2.0655	6.15871	1.34148		2.0655	7.76838	1.06541		2.0655	7.72175	2.0655	1.34564		2.0655	7.87496	2.0655	7.56754	2.0655	6.9615	2.0655	6.15871	2.0655	5.0908	2.0655	4.3413		2.0655	6.45466	2.0655	6.39778	2.0655	6.24507	2.0655	6.07455	2.0655	5.87306	2.0655	5.74831
												2.067	6.15684	1.34189		2.067	7.76707	1.06747		2.067	7.72218	2.067	1.34614		2.067	7.87169	2.067	7.57452	2.067	6.9662	2.067	6.15684	2.067	5.09398	2.067	4.34234		2.067	6.45946	2.067	6.39167	2.067	6.24793	2.067	6.06368	2.067	5.8809	2.067	5.7627
												2.0685	6.15617	1.34181		2.0685	7.76767	1.06721		2.0685	7.72356	2.0685	1.34598		2.0685	7.87666	2.0685	7.56961	2.0685	6.96478	2.0685	6.15617	2.0685	5.0926	2.0685	4.34119		2.0685	6.46872	2.0685	6.37613	2.0685	6.23922	2.0685	6.0749	2.0685	5.87038	2.0685	5.74898
												2.07	6.15874	1.3409		2.07	7.76159	1.06719		2.07	7.72237	2.07	1.34606		2.07	7.8758	2.07	7.56797	2.07	6.9655	2.07	6.15874	2.07	5.09483	2.07	4.33899		2.07	6.45112	2.07	6.38436	2.07	6.24348	2.07	6.06686	2.07	5.86839	2.07	5.75731
												2.0715	6.15098	1.34016		2.0715	7.77204	1.06739		2.0715	7.72351	2.0715	1.34616		2.0715	7.87557	2.0715	7.5654	2.0715	6.96132	2.0715	6.15098	2.0715	5.08836	2.0715	4.339		2.0715	6.45621	2.0715	6.38521	2.0715	6.23229	2.0715	6.05989	2.0715	5.86485	2.0715	5.75966
												2.073	6.15368	1.34196		2.073	7.76635	1.06705		2.073	7.72271	2.073	1.34676		2.073	7.87245	2.073	7.56586	2.073	6.9656	2.073	6.15368	2.073	5.0891	2.073	4.33827		2.073	6.46242	2.073	6.38557	2.073	6.24088	2.073	6.07115	2.073	5.86883	2.073	5.75302
												2.0745	6.15356	1.34274		2.0745	7.77391	1.06667		2.0745	7.72465	2.0745	1.34672		2.0745	7.87275	2.0745	7.56846	2.0745	6.96062	2.0745	6.15356	2.0745	5.08365	2.0745	4.34129		2.0745	6.45858	2.0745	6.3925	2.0745	6.24222	2.0745	6.06747	2.0745	5.88409	2.0745	5.74935
												2.076	6.14992	1.34355		2.076	7.76849	1.06691		2.076	7.72212	2.076	1.34633		2.076	7.87351	2.076	7.5669	2.076	6.96364	2.076	6.14992	2.076	5.08463	2.076	4.3384		2.076	6.4455	2.076	6.38977	2.076	6.24223	2.076	6.07244	2.076	5.8678	2.076	5.75673
												2.0775	6.14806	1.34373		2.0775	7.7626	1.06675		2.0775	7.72378	2.0775	1.34628		2.0775	7.87208	2.0775	7.56413	2.0775	6.96349	2.0775	6.14806	2.0775	5.0873	2.0775	4.3349		2.0775	6.44609	2.0775	6.38183	2.0775	6.23862	2.0775	6.08384	2.0775	5.86278	2.0775	5.74447
												2.079	6.14374	1.34481		2.079	7.76974	1.06629		2.079	7.72315	2.079	1.3461		2.079	7.8719	2.079	7.56538	2.079	6.96255	2.079	6.14374	2.079	5.08275	2.079	4.32853		2.079	6.44084	2.079	6.3961	2.079	6.22872	2.079	6.06917	2.079	5.87021	2.079	5.76084
												2.0805	6.14847	1.34401		2.0805	7.76777	1.06648		2.0805	7.72215	2.0805	1.34657		2.0805	7.87529	2.0805	7.56613	2.0805	6.95998	2.0805	6.14847	2.0805	5.08327	2.0805	4.3277		2.0805	6.44711	2.0805	6.37647	2.0805	6.23805	2.0805	6.06819	2.0805	5.8637	2.0805	5.74498
												2.082	6.14547	1.3441		2.082	7.76858	1.06648		2.082	7.72231	2.082	1.34657		2.082	7.87466	2.082	7.56278	2.082	6.95981	2.082	6.14547	2.082	5.0828	2.082	4.32724		2.082	6.46072	2.082	6.38811	2.082	6.23011	2.082	6.06343	2.082	5.86384	2.082	5.75062
												2.0835	6.14249	1.34521		2.0835	7.76655	1.06741		2.0835	7.72278	2.0835	1.346		2.0835	7.87569	2.0835	7.56596	2.0835	6.95974	2.0835	6.14249	2.0835	5.07653	2.0835	4.33342		2.0835	6.4535	2.0835	6.38556	2.0835	6.24393	2.0835	6.0645	2.0835	5.85892	2.0835	5.75104
												2.085	6.14189	1.34577		2.085	7.76529	1.06629		2.085	7.72203	2.085	1.34652		2.085	7.874	2.085	7.56859	2.085	6.95703	2.085	6.14189	2.085	5.07675	2.085	4.33071		2.085	6.45505	2.085	6.3818	2.085	6.23239	2.085	6.06552	2.085	5.87553	2.085	5.75984
												2.0865	6.14017	1.34561		2.0865	7.76911	1.06645		2.0865	7.72302	2.0865	1.3467		2.0865	7.86774	2.0865	7.56355	2.0865	6.95847	2.0865	6.14017	2.0865	5.0781	2.0865	4.33263		2.0865	6.45353	2.0865	6.39488	2.0865	6.24105	2.0865	6.06812	2.0865	5.86042	2.0865	5.75932
												2.088	6.13954	1.34686		2.088	7.76659	1.06767		2.088	7.72069	2.088	1.34614		2.088	7.86564	2.088	7.5647	2.088	6.96407	2.088	6.13954	2.088	5.07672	2.088	4.32684		2.088	6.44753	2.088	6.39157	2.088	6.23528	2.088	6.07116	2.088	5.87354	2.088	5.76557
												2.0895	6.14205	1.34716		2.0895	7.76635	1.06717		2.0895	7.7221	2.0895	1.34665		2.0895	7.87312	2.0895	7.56698	2.0895	6.95779	2.0895	6.14205	2.0895	5.07485	2.0895	4.32715		2.0895	6.45706	2.0895	6.38117	2.0895	6.23293	2.0895	6.06748	2.0895	5.86062	2.0895	5.75831
												2.091	6.13908	1.34681		2.091	7.76866	1.06701		2.091	7.7209	2.091	1.34638		2.091	7.86948	2.091	7.56669	2.091	6.95823	2.091	6.13908	2.091	5.07531	2.091	4.32278		2.091	6.4431	2.091	6.37993	2.091	6.24201	2.091	6.05451	2.091	5.86758	2.091	5.76273
												2.0925	6.13648	1.34731		2.0925	7.76799	1.06841		2.0925	7.7222	2.0925	1.34685		2.0925	7.87394	2.0925	7.56553	2.0925	6.95383	2.0925	6.13648	2.0925	5.07101	2.0925	4.32471		2.0925	6.4589	2.0925	6.39148	2.0925	6.21913	2.0925	6.06905	2.0925	5.85564	2.0925	5.75774
												2.094	6.13403	1.34692		2.094	7.76757	1.06652		2.094	7.72256	2.094	1.34592		2.094	7.86953	2.094	7.56492	2.094	6.95622	2.094	6.13403	2.094	5.07149	2.094	4.32835		2.094	6.46112	2.094	6.38973	2.094	6.25585	2.094	6.06479	2.094	5.86231	2.094	5.75156
												2.0955	6.13131	1.34853		2.0955	7.76545	1.06807		2.0955	7.72245	2.0955	1.34634		2.0955	7.87347	2.0955	7.55964	2.0955	6.95812	2.0955	6.13131	2.0955	5.0723	2.0955	4.33131		2.0955	6.4483	2.0955	6.39137	2.0955	6.24053	2.0955	6.07183	2.0955	5.85876	2.0955	5.75487
												2.097	6.1363	1.34767		2.097	7.76676	1.0654		2.097	7.72245	2.097	1.34662		2.097	7.86635	2.097	7.56116	2.097	6.95457	2.097	6.1363	2.097	5.07181	2.097	4.3238		2.097	6.47377	2.097	6.37829	2.097	6.24805	2.097	6.06388	2.097	5.86809	2.097	5.74538
												2.0985	6.13638	1.34921		2.0985	7.76615	1.06932		2.0985	7.72305	2.0985	1.34679		2.0985	7.8699	2.0985	7.56402	2.0985	6.95604	2.0985	6.13638	2.0985	5.06798	2.0985	4.32367		2.0985	6.46019	2.0985	6.38752	2.0985	6.2416	2.0985	6.06934	2.0985	5.86985	2.0985	5.75827
												2.1	6.135	1.35018		2.1	7.76457	1.06646		2.1	7.7211	2.1	1.34642		2.1	7.87521	2.1	7.56732	2.1	6.95093	2.1	6.135	2.1	5.0696	2.1	4.3189		2.1	6.46074	2.1	6.39798	2.1	6.24877	2.1	6.07078	2.1	5.86424	2.1	5.75453
												2.1015	6.13146	1.34891		2.1015	7.76929	1.06543		2.1015	7.72276	2.1015	1.34626		2.1015	7.87052	2.1015	7.5618	2.1015	6.95303	2.1015	6.13146	2.1015	5.06656	2.1015	4.32215		2.1015	6.46128	2.1015	6.38899	2.1015	6.24706	2.1015	6.056	2.1015	5.86022	2.1015	5.7591
												2.103	6.13024	1.34951		2.103	7.7679	1.06725		2.103	7.72221	2.103	1.34657		2.103	7.87336	2.103	7.56262	2.103	6.95222	2.103	6.13024	2.103	5.06248	2.103	4.3245		2.103	6.44647	2.103	6.37898	2.103	6.22948	2.103	6.05792	2.103	5.87177	2.103	5.75562
												2.1045	6.13038	1.34984		2.1045	7.76896	1.06552		2.1045	7.72276	2.1045	1.34665		2.1045	7.86796	2.1045	7.56529	2.1045	6.94837	2.1045	6.13038	2.1045	5.06337	2.1045	4.32264		2.1045	6.45518	2.1045	6.37272	2.1045	6.23154	2.1045	6.05488	2.1045	5.86768	2.1045	5.74962
												2.106	6.12801	1.35069		2.106	7.76184	1.06786		2.106	7.72185	2.106	1.34704		2.106	7.8707	2.106	7.56354	2.106	6.95219	2.106	6.12801	2.106	5.06169	2.106	4.31938		2.106	6.443	2.106	6.38678	2.106	6.22928	2.106	6.06578	2.106	5.86122	2.106	5.75292
												2.1075	6.13161	1.35223		2.1075	7.76635	1.06616		2.1075	7.72235	2.1075	1.34695		2.1075	7.86891	2.1075	7.56212	2.1075	6.94712	2.1075	6.13161	2.1075	5.06076	2.1075	4.32124		2.1075	6.4408	2.1075	6.38508	2.1075	6.24015	2.1075	6.05379	2.1075	5.85617	2.1075	5.7574
												2.109	6.12933	1.3505		2.109	7.76547	1.06655		2.109	7.72314	2.109	1.3471		2.109	7.87666	2.109	7.56297	2.109	6.95052	2.109	6.12933	2.109	5.06041	2.109	4.32045		2.109	6.45033	2.109	6.39892	2.109	6.23473	2.109	6.06498	2.109	5.863	2.109	5.75326
												2.1105	6.12841	1.35034		2.1105	7.76536	1.06771		2.1105	7.72272	2.1105	1.34623		2.1105	7.87583	2.1105	7.56023	2.1105	6.94618	2.1105	6.12841	2.1105	5.06005	2.1105	4.31961		2.1105	6.44686	2.1105	6.38242	2.1105	6.23685	2.1105	6.07313	2.1105	5.87225	2.1105	5.74695
												2.112	6.12649	1.35143		2.112	7.76904	1.06577		2.112	7.72126	2.112	1.34693		2.112	7.87193	2.112	7.56122	2.112	6.9468	2.112	6.12649	2.112	5.05775	2.112	4.3172		2.112	6.45238	2.112	6.38147	2.112	6.25038	2.112	6.05081	2.112	5.86209	2.112	5.75047
												2.1135	6.12263	1.35189		2.1135	7.76934	1.06621		2.1135	7.72274	2.1135	1.34689		2.1135	7.8748	2.1135	7.55814	2.1135	6.94765	2.1135	6.12263	2.1135	5.05612	2.1135	4.31694		2.1135	6.46382	2.1135	6.38018	2.1135	6.22867	2.1135	6.06392	2.1135	5.86445	2.1135	5.7547
												2.115	6.12451	1.3514		2.115	7.76493	1.06578		2.115	7.72273	2.115	1.34629		2.115	7.87347	2.115	7.55661	2.115	6.94095	2.115	6.12451	2.115	5.05146	2.115	4.31881		2.115	6.45847	2.115	6.37943	2.115	6.23805	2.115	6.05388	2.115	5.8622	2.115	5.75815
												2.1165	6.12382	1.35296		2.1165	7.7735	1.0656		2.1165	7.72317	2.1165	1.34673		2.1165	7.87218	2.1165	7.56019	2.1165	6.94499	2.1165	6.12382	2.1165	5.05035	2.1165	4.31416		2.1165	6.44927	2.1165	6.38755	2.1165	6.2481	2.1165	6.0584	2.1165	5.86222	2.1165	5.75111
												2.118	6.12532	1.35151		2.118	7.76548	1.06806		2.118	7.72197	2.118	1.34682		2.118	7.87067	2.118	7.55807	2.118	6.94015	2.118	6.12532	2.118	5.05218	2.118	4.31602		2.118	6.451	2.118	6.38178	2.118	6.2266	2.118	6.06058	2.118	5.86004	2.118	5.74626
												2.1195	6.12216	1.3513		2.1195	7.77158	1.06644		2.1195	7.72123	2.1195	1.34712		2.1195	7.86857	2.1195	7.56081	2.1195	6.94229	2.1195	6.12216	2.1195	5.05373	2.1195	4.31547		2.1195	6.45251	2.1195	6.38295	2.1195	6.23686	2.1195	6.06074	2.1195	5.85619	2.1195	5.75753
												2.121	6.12002	1.35156		2.121	7.77	1.06459		2.121	7.72303	2.121	1.34705		2.121	7.87171	2.121	7.56069	2.121	6.94116	2.121	6.12002	2.121	5.05458	2.121	4.30876		2.121	6.44676	2.121	6.38554	2.121	6.23938	2.121	6.06434	2.121	5.85027	2.121	5.75046
												2.1225	6.1144	1.35434		2.1225	7.76871	1.06577		2.1225	7.72177	2.1225	1.34667		2.1225	7.8727	2.1225	7.55588	2.1225	6.94101	2.1225	6.1144	2.1225	5.04893	2.1225	4.3122		2.1225	6.44432	2.1225	6.39967	2.1225	6.2236	2.1225	6.05666	2.1225	5.85395	2.1225	5.74441
												2.124	6.1188	1.35501		2.124	7.76872	1.06594		2.124	7.72224	2.124	1.34669		2.124	7.87414	2.124	7.55786	2.124	6.93602	2.124	6.1188	2.124	5.04593	2.124	4.31328		2.124	6.44699	2.124	6.38364	2.124	6.22832	2.124	6.05716	2.124	5.87152	2.124	5.74695
												2.1255	6.11486	1.3549		2.1255	7.77062	1.06607		2.1255	7.72328	2.1255	1.34659		2.1255	7.87032	2.1255	7.55424	2.1255	6.94058	2.1255	6.11486	2.1255	5.04475	2.1255	4.31183		2.1255	6.45449	2.1255	6.38982	2.1255	6.22791	2.1255	6.06038	2.1255	5.86582	2.1255	5.74482
												2.127	6.11469	1.35448		2.127	7.77067	1.06547		2.127	7.72153	2.127	1.34667		2.127	7.87134	2.127	7.55907	2.127	6.9378	2.127	6.11469	2.127	5.04242	2.127	4.3128		2.127	6.42965	2.127	6.38645	2.127	6.25594	2.127	6.06084	2.127	5.85754	2.127	5.75632
												2.1285	6.11047	1.35278		2.1285	7.76865	1.06743		2.1285	7.72316	2.1285	1.34703		2.1285	7.87115	2.1285	7.55687	2.1285	6.93523	2.1285	6.11047	2.1285	5.04679	2.1285	4.31115		2.1285	6.4506	2.1285	6.37886	2.1285	6.241	2.1285	6.05958	2.1285	5.85068	2.1285	5.75468
												2.13	6.11536	1.35425		2.13	7.77182	1.06701		2.13	7.72143	2.13	1.34664		2.13	7.87218	2.13	7.5608	2.13	6.93803	2.13	6.11536	2.13	5.0448	2.13	4.31055		2.13	6.46231	2.13	6.37872	2.13	6.22568	2.13	6.0555	2.13	5.8555	2.13	5.74883
												2.1315	6.11109	1.35592		2.1315	7.76786	1.06589		2.1315	7.72368	2.1315	1.34677		2.1315	7.87103	2.1315	7.55459	2.1315	6.93713	2.1315	6.11109	2.1315	5.0416	2.1315	4.30819		2.1315	6.45815	2.1315	6.38158	2.1315	6.23009	2.1315	6.06599	2.1315	5.85962	2.1315	5.75165
												2.133	6.11382	1.35604		2.133	7.76361	1.0657		2.133	7.72178	2.133	1.3465		2.133	7.87146	2.133	7.55498	2.133	6.92458	2.133	6.11382	2.133	5.04374	2.133	4.30857		2.133	6.45888	2.133	6.3785	2.133	6.21458	2.133	6.05804	2.133	5.85878	2.133	5.75
												2.1345	6.11185	1.35732		2.1345	7.76751	1.06584		2.1345	7.72276	2.1345	1.34707		2.1345	7.87362	2.1345	7.55134	2.1345	6.92804	2.1345	6.11185	2.1345	5.03956	2.1345	4.3066		2.1345	6.45362	2.1345	6.36799	2.1345	6.23088	2.1345	6.05042	2.1345	5.86357	2.1345	5.76374
												2.136	6.10938	1.35745		2.136	7.76816	1.0648		2.136	7.72207	2.136	1.34726		2.136	7.8699	2.136	7.5544	2.136	6.93603	2.136	6.10938	2.136	5.03543	2.136	4.30684		2.136	6.44909	2.136	6.37864	2.136	6.2244	2.136	6.0689	2.136	5.86571	2.136	5.75939
												2.1375	6.10705	1.35742		2.1375	7.76785	1.06713		2.1375	7.72293	2.1375	1.34741		2.1375	7.86728	2.1375	7.55233	2.1375	6.92911	2.1375	6.10705	2.1375	5.0402	2.1375	4.30797		2.1375	6.45394	2.1375	6.38071	2.1375	6.23075	2.1375	6.04696	2.1375	5.86062	2.1375	5.74068
												2.139	6.10759	1.35713		2.139	7.76922	1.06606		2.139	7.72175	2.139	1.3465		2.139	7.86541	2.139	7.54632	2.139	6.93045	2.139	6.10759	2.139	5.03372	2.139	4.30347		2.139	6.44644	2.139	6.37978	2.139	6.22092	2.139	6.05986	2.139	5.84511	2.139	5.75115
[truncated: 4,720 more rows]

## Sheet: Figure 3
Source Data Figure 3
Deciphering the mechanism of glutaredoxin-catalyzed roGFP2 redox sensing reveals a ternary complex with glutathione for protein disulfide reduction
Data points panel a)
[truncated: 36 more rows]

## Sheet: Figure 4
Source Data Figure 4
[truncated: 37 more rows]

## Sheet: Figure 5
Source Data Figure 5
[truncated: 52 more rows]

[truncated: 7 more sheets: Figure 6a, Figure 6b-f, Figure 7, Figure S1, Figure S2, Figure S3, Tabelle1]
